# Supplementary material for: Use of a mechanistic growth model in evaluating post-restoration habitat quality for juvenile salmonids
Source: PLoS One. 2020 Jun 24;15(6):e0234072. doi: 10.1371/journal.pone.0234072 (PMC7313756; doi:10.1371/journal.pone.0234072)
Supplement: S1 Text — (TXT) [file pone.0234072.s001.txt]

All of our data and model-fitting code are available in an open-source repository:
https://bitbucket.org/jrmihalj/mechanistic_growth_salmon
