# Supplementary material for: Use of a mechanistic growth model in evaluating post-restoration habitat quality for juvenile salmonids
Source: PLoS One. 2020 Jun 24;15(6):e0234072. doi: 10.1371/journal.pone.0234072 (PMC7313756; doi:10.1371/journal.pone.0234072)
Supplement: S1 File — (ZIP) [file pone.0234072.s002.zip]

Archive with 38 entries (31 files):
- PONE-D-20-02574_Supporting Infomation/.gitignore
- PONE-D-20-02574_Supporting Infomation/code/
- PONE-D-20-02574_Supporting Infomation/code/Chinook/
- PONE-D-20-02574_Supporting Infomation/code/Chinook/DataClean_Chinook.R
- PONE-D-20-02574_Supporting Infomation/code/Chinook/ModelRuns_Chinook.R
- PONE-D-20-02574_Supporting Infomation/code/Chinook/multiyearChinook.rda
- PONE-D-20-02574_Supporting Infomation/code/Chinook/multiyearChinook.stan
- PONE-D-20-02574_Supporting Infomation/code/Model_sim_fig.R
- PONE-D-20-02574_Supporting Infomation/code/Param_Diffs/
- PONE-D-20-02574_Supporting Infomation/code/Param_Diffs/chin_params.csv
- PONE-D-20-02574_Supporting Infomation/code/Param_Diffs/HPD_Params_Chinook_2018.csv
- PONE-D-20-02574_Supporting Infomation/code/Param_Diffs/ParamPlots.R
- PONE-D-20-02574_Supporting Infomation/code/Param_Diffs/steel_params.csv
- PONE-D-20-02574_Supporting Infomation/code/Steelhead/
- PONE-D-20-02574_Supporting Infomation/code/Steelhead/DataClean_Steelhead.R
- PONE-D-20-02574_Supporting Infomation/code/Steelhead/ModelRuns_Steelhead_CRvTR.R
- PONE-D-20-02574_Supporting Infomation/code/Steelhead/multiyearSteelhead_CRvTR.stan
- PONE-D-20-02574_Supporting Infomation/data/
- PONE-D-20-02574_Supporting Infomation/data/Chinook/
- PONE-D-20-02574_Supporting Infomation/data/Chinook/2009Chinook_Cleaned.csv
- PONE-D-20-02574_Supporting Infomation/data/Chinook/2009Chinook_RECAP_with_ID.csv
- PONE-D-20-02574_Supporting Infomation/data/Chinook/2010Chinook_Cleaned.csv
- PONE-D-20-02574_Supporting Infomation/data/Chinook/2010Chinook_RECAP_with_ID.csv
- PONE-D-20-02574_Supporting Infomation/data/Chinook/2012Chinook_Cleaned.csv
- PONE-D-20-02574_Supporting Infomation/data/Chinook/2013Chinook_Cleaned.csv
- PONE-D-20-02574_Supporting Infomation/data/Chinook/2016Chinook_other.csv
- PONE-D-20-02574_Supporting Infomation/data/Chinook/2016Chinook_recaps.csv
- PONE-D-20-02574_Supporting Infomation/data/Steelhead/
- PONE-D-20-02574_Supporting Infomation/data/Steelhead/2009Steelhead_Cleaned.csv
- PONE-D-20-02574_Supporting Infomation/data/Steelhead/2009Steelhead_RECAP_with_ID.csv
- PONE-D-20-02574_Supporting Infomation/data/Steelhead/2010Steelhead_Cleaned.csv
- PONE-D-20-02574_Supporting Infomation/data/Steelhead/2010Steelhead_RECAP_Control_with_ID.csv
- PONE-D-20-02574_Supporting Infomation/data/Steelhead/2010Steelhead_RECAP_Treated_with_ID.csv
- PONE-D-20-02574_Supporting Infomation/data/Steelhead/2010Steelhead_RECAP_with_ID.csv
- PONE-D-20-02574_Supporting Infomation/data/Steelhead/2012Steelhead_Cleaned.csv
- PONE-D-20-02574_Supporting Infomation/data/Steelhead/2013Steelhead_Cleaned.csv
- PONE-D-20-02574_Supporting Infomation/data/Steelhead/2016Steelhead_Cleaned.csv
- PONE-D-20-02574_Supporting Infomation/data/Steelhead/2016Steelhead_RECAP_with_ID.csv
