# Supplementary material for: Use of a mechanistic growth model in evaluating post-restoration habitat quality for juvenile salmonids
Source: PLoS One. 2020 Jun 24;15(6):e0234072. doi: 10.1371/journal.pone.0234072 (PMC7313756; doi:10.1371/journal.pone.0234072)
Supplement: S1 File — (ZIP) [file pone.0234072.s002.zip › PONE-D-20-02574_Supporting Infomation/code/Chinook/DataClean_Chinook.R]

#--------------------------------------------------------------------------------
#--------------------------------------------------------------------------------

# DATA CLEANING
# Karl's fish growth data
# Chinook 2009-10 & 2012-13 & 2016
# Authors: JR Mihaljevic

#--------------------------------------------------------------------------------
#--------------------------------------------------------------------------------

library(tidyverse)
options(dplyr.print_max = 1e9)

#--------------------------------------------------------------------------------
#--------------------------------------------------------------------------------

# For each year, I need:
# Fish ID (for recaptures)
# JulianDate
# CaptureType
# Year

# Set working directory
setwd("./data/Chinook/")

#-------------------------------------
#-------------------------------------
# 2009:
chinook2009_all <- read.csv('2009Chinook_Cleaned.csv')
chinook2009_recaps <- read.csv('2009Chinook_RECAP_with_ID.csv') # with Fish ID

# remove recaptureds from first data frame and clean
chinook2009_all <- chinook2009_all %>% 
  filter(CaptureType != "recaptures") %>% 
  mutate(FishID = 0) %>%
  select(FishID, Date, SL, CaptureType)

# do some cleaning on the recaps
chinook2009_recaps <- chinook2009_recaps %>%
  mutate(CaptureType = "recapture") %>%
  select(FishID, Date = date, SL, CaptureType)

# Some FishIDs missing:
N_recaps_2009 = length(unique(chinook2009_recaps$FishID))
unique_2009 = unique(chinook2009_recaps$FishID)

for(i in 1:N_recaps_2009){
  chinook2009_recaps$FishID[chinook2009_recaps$FishID == unique_2009[i]] <- i
}

chinook2009 <- bind_rows(chinook2009_all, chinook2009_recaps)

# some further cleaning
chinook2009 <- chinook2009 %>%
  mutate(JulianDate = as.POSIXlt(as.character(Date), format="%m/%d/%Y")$yday) %>%
  mutate(Year = 1) %>%
  select(FishID, JulianDate, SL, CaptureType, Year)

# new fish_max
fish_max = max(chinook2009$FishID)

#-------------------------------------
#-------------------------------------
# 2010:

chinook2010_all <- read.csv('2010Chinook_Cleaned.csv')
chinook2010_recaps <- read.csv('2010Chinook_RECAP_with_ID.csv') # with Fish ID

# remove recaptureds from first data frame and clean
chinook2010_all <- chinook2010_all %>% 
  filter(CaptureType != "recapture") %>% 
  mutate(FishID = NA) %>%
  select(FishID, Date, SL, CaptureType)

# do some cleaning on the recaps
chinook2010_recaps <- chinook2010_recaps %>%
  mutate(date = paste(date, "/10", sep="")) %>%
  mutate(CaptureType = "recapture") %>%
  select(FishID, Date = date, SL, CaptureType) 

chinook2010 <- bind_rows(chinook2010_recaps, chinook2010_all)

# FishID #97 only appears once: remove:
chinook2010 <- chinook2010 %>% filter(FishID != 48 | is.na(FishID))

# Some FishIDs missing (as in, out of order):
N_recaps_2010 = length(unique(chinook2010$FishID)) - 1
unique_2010 = unique(chinook2010$FishID)

for(i in 1:N_recaps_2010){
  chinook2010$FishID[chinook2010$FishID == unique_2010[i]] <- i
}

# some further cleaning
chinook2010 <- chinook2010 %>%
  mutate(JulianDate = as.POSIXlt(as.character(Date), format="%m/%d/%Y")$yday) %>%
  mutate(Year = 2) %>%
  mutate(FishID = FishID + fish_max) %>%
  mutate(FishID = ifelse(is.na(FishID), 0, FishID)) %>%
  select(FishID, JulianDate, SL, CaptureType, Year)

# new fish_max
fish_max = max(chinook2010$FishID)

#-------------------------------------
#-------------------------------------
# 2012:

chinook2012_all <- read.csv('2012Chinook_Cleaned.csv') # This includes FishID

# clean up
chinook2012 <- chinook2012_all %>% 
  select(FishID = FishNum, Date, SL = Length, CaptureType) %>%
  mutate(JulianDate = as.POSIXlt(as.character(Date), format="%m/%d/%Y")$yday) %>%
  mutate(Year = 3) %>%
  select(FishID, JulianDate, SL, CaptureType, Year) %>%
  # Remove 1 outlier: SL 109 (too big)
  filter(SL != 109) %>%
  filter(FishID != 185 | is.na(FishID)) # 185 only appears once

# FishNum needs to be rescaled
N_recaps_2012 = length(unique(chinook2012$FishID)) - 1
unique_2012 = unique(chinook2012$FishID)

for(i in 1:N_recaps_2012){
  chinook2012$FishID[chinook2012$FishID == unique_2012[i]] <- i
}

# Add fish_max
chinook2012 = chinook2012 %>%
  mutate(FishID = FishID + fish_max) %>%
  mutate(FishID = ifelse(is.na(FishID), 0, FishID))

# new fish_max
fish_max = max(chinook2012$FishID)

#-------------------------------------
#-------------------------------------
# 2013:

chinook2013_all <- read.csv('2013Chinook_Cleaned.csv') 
# This includes FishID
# KP Corrected version fixes some of the missing FishID's from the original RubyCleaned version

# clean up
chinook2013 <- chinook2013_all %>% 
  select(FishID = FishNum, Date, SL, CaptureType) %>%
  mutate(JulianDate = as.POSIXlt(as.character(Date), format="%m/%d/%Y")$yday) %>%
  mutate(Year = 4) %>%
  select(FishID, JulianDate, SL, CaptureType, Year) 

# FishNum needs to be rescaled
N_recaps_2013 = length(unique(chinook2013$FishID)) - 1
unique_2013 = unique(chinook2013$FishID)

for(i in 1:N_recaps_2013){
  chinook2013$FishID[chinook2013$FishID == unique_2013[i]] <- i
}

# Add fish_max
chinook2013 = chinook2013 %>%
  mutate(FishID = FishID + fish_max) %>%
  mutate(FishID = ifelse(is.na(FishID), 0, FishID))

# new fish_max
fish_max = max(chinook2013$FishID)


#-------------------------------------
#-------------------------------------
# 2016:

chinook2016_all <- read.csv('2016Chinook_other.csv')
chinook2016_recaps <- read.csv('2016Chinook_recaps.csv') # with Fish ID

# remove recaptureds from first data frame and clean
chinook2016_all <- 
  chinook2016_all %>% 
  mutate(FishID = NA) %>%
  mutate(CaptureType = "all") %>%
  select(FishID, Date, SL, CaptureType)

# do some cleaning on the recaps
# In 2016, there were 24 recaptures in the untreated habitat = unusual
# For now, I remove them...
chinook2016_recaps <- 
  chinook2016_recaps %>%
  filter(Habitat == "treated") %>%
  select(FishID, Date, SL, CaptureType) 

chinook2016 <- bind_rows(chinook2016_recaps, chinook2016_all)

# Some FishIDs missing (as in, out of order):
N_recaps_2016 = length(unique(chinook2016$FishID)) - 1
unique_2016 = unique(chinook2016$FishID)

for(i in 1:N_recaps_2016){
  chinook2016$FishID[chinook2016$FishID == unique_2016[i]] <- i
}

# some further cleaning
chinook2016 <- chinook2016 %>%
  mutate(JulianDate = as.POSIXlt(as.character(Date), format="%m/%d/%Y")$yday) %>%
  mutate(Year = 5) %>%
  mutate(FishID = FishID + fish_max) %>%
  mutate(FishID = ifelse(is.na(FishID), 0, FishID)) %>%
  select(FishID, JulianDate, SL, CaptureType, Year)

# new fish_max
fish_max = max(chinook2016$FishID)


#-------------------------------------
#-------------------------------------

# Compile All Data
chinookdata <- bind_rows(chinook2009,chinook2010,chinook2012,chinook2013,chinook2016)

# Check if all FishID are represented more than once:
(chinookdata %>%
  group_by(FishID) %>%
  summarize(count = n()) %>%
  filter(count < 2))$FishID

# Final cleanup:
chinookdata <- chinookdata %>%
  mutate(Time = JulianDate - min(JulianDate))

# Final environmental cleanup:
rm(list=setdiff(ls(), "chinookdata"))

# reset wd
setwd("../../")
