# Supplementary material for: Use of a mechanistic growth model in evaluating post-restoration habitat quality for juvenile salmonids
Source: PLoS One. 2020 Jun 24;15(6):e0234072. doi: 10.1371/journal.pone.0234072 (PMC7313756; doi:10.1371/journal.pone.0234072)
Supplement: S1 File — (ZIP) [file pone.0234072.s002.zip › PONE-D-20-02574_Supporting Infomation/code/Model_sim_fig.R]

# Author: J Mihaljevic
# Date: Wed Sep 26 15:29:48 2018
# Project Description:
# Model simulation for Salmon growth project

#-------------------------------------------------------
#-------------------------------------------------------
# Packages
library(tidyverse)
library(grid)
library(gridExtra)

options(dplyr.width = Inf, dplyr.print_max = 1e9)
#-------------------------------------------------------
#-------------------------------------------------------

growth_func = function(input){
  
  # Time:
  X = seq(0,100, by = 0.1)
  # Calculate Y (growth function):
  Y = input$yp + (input$yinf/(1+exp(input$alpha_hat - input$a*(X))))
  
  growth_df = data.frame(X, Y)
  
  return(growth_df)
}

#-------------
#-------------

## Alter the alpha_hat and "a" params, iteratively

these_alpha_hat = c(0.5, 1.5, 2.5, 3.5, 10, 15, 20)
these_a = c(0.02, 0.1, 0.2, 0.3, 0.5, 1.0, 2.0)

for(i in 1:length(these_alpha_hat)){
  
  alpha_hat_temp = these_alpha_hat[i]
  
  for(j in 1:length(these_a)){
    
    a_temp = these_a[j]
    
    # Params:
    params = list(
      yp = 35,
      yinf = 35,
      alpha_hat = alpha_hat_temp,
      a = a_temp
    )
    
    out_temp = growth_func(params)
    out_temp$alpha_hat = as.factor(alpha_hat_temp)
    out_temp$a = as.factor(a_temp)
    
    if(i == 1 & j == 1){
      growth_df = out_temp
    }else{
      growth_df = rbind(growth_df, out_temp)
    }
  }
  
}

#-------------#-------------
#-------------#-------------
# UPPER PANELS (clear effects of alpha_hat and a)

#-------------
#-------------
sub_alpha_hat = 
  growth_df %>%
  filter(a == these_a[5], alpha_hat %in% these_alpha_hat[5:7])

plot_alpha_hat_1 = 
  ggplot(sub_alpha_hat, aes(x = X, y = Y)) +
  geom_line(aes(group = alpha_hat, color = alpha_hat),
            size = 1.5) +
  scale_color_grey(name = expression(hat(alpha))) +
  scale_y_continuous(limits = c(35, 70), breaks = c(40, 50, 60, 70)) +
  labs(x = "", y = "") +
  theme_classic() +
  theme(axis.text = element_text(color = "black", size = 12),
        legend.justification = c("right", "top"),
        legend.position = c(0.95, 0.45)) +
  annotate("text", label = expression(a~"= 0.5"), x = 85.5, y = 37, hjust = 0) +
  annotate("text", label = "(a)", x = 0, y = 70, hjust = 0)

quartz(height = 4, width = 5)
plot_alpha_hat_1

#-------------
#-------------

sub_a = 
  growth_df %>%
  filter(alpha_hat == these_alpha_hat[6],
         a %in% these_a[4:6])

plot_a_1 = 
  ggplot(sub_a, aes(x = X, y = Y)) +
  geom_line(aes(group = a, color = a),
            size = 1.5) +
  scale_color_grey(name = expression(a)) +
  scale_y_continuous(limits = c(35, 70), breaks = c(40, 50, 60, 70)) +
  labs(x = "", y = "") + 
  theme_classic() +
  theme(axis.text = element_text(color = "black", size = 12),
        legend.justification = c("right", "top"),
        legend.position = c(0.95, 0.45)) +
  annotate("text", label = expression(hat(alpha)~"= 15"), x = 85.5, y = 37, hjust = 0) +
  annotate("text", label = "(b)", x = 0, y = 70, hjust = 0)

quartz(height = 4, width = 5)
plot_a_1


#-------------#-------------
#-------------#-------------
# LOWER PANELS (params close to ours)

# Plot1 alpha_hat:
sub_alpha_hat = 
  growth_df %>%
  filter(a == these_a[2],
         alpha_hat %in% these_alpha_hat[1:3])

plot_alpha_hat_2 = 
  ggplot(sub_alpha_hat, aes(x = X, y = Y)) +
  geom_line(aes(group = alpha_hat, color = alpha_hat),
            size = 1.5) +
  scale_color_grey(name = expression(hat(alpha))) +
  scale_y_continuous(limits = c(35, 70), breaks = c(40, 50, 60, 70)) +
  labs(x = "", y = "") +
  theme_classic() +
  theme(axis.text = element_text(color = "black", size = 12),
        legend.justification = c("right", "top"),
        legend.position = c(0.95, 0.45)) +
  annotate("text", label = expression(a~"= 0.1"), x = 85.5, y = 37, hjust = 0) +
  annotate("text", label = "(c)", x = 0, y = 70, hjust = 0)

quartz(height = 4, width = 5)
plot_alpha_hat_2

# Plot2 a:
sub_a = 
  growth_df %>%
  filter(alpha_hat == these_alpha_hat[3],
         a %in% these_a[2:4])

plot_a_2 = 
  ggplot(sub_a, aes(x = X, y = Y)) +
  geom_line(aes(group = a, color = a),
            size = 1.5) +
  scale_color_grey(name = expression(a)) +
  scale_y_continuous(limits = c(35, 70), breaks = c(40, 50, 60, 70)) +
  labs(x = "", y = "") + 
  theme_classic() +
  theme(axis.text = element_text(color = "black", size = 12),
        legend.justification = c("right", "top"),
        legend.position = c(0.95, 0.45)) +
  annotate("text", label = expression(hat(alpha)~"= 2.5"), x = 85.5, y = 37, hjust = 0) +
  annotate("text", label = "(d)", x = 0, y = 70, hjust = 0)

quartz(height = 4, width = 5)
plot_a_2

# # Plot3 interaction:
# sub_interact = 
#   growth_df %>%
#   filter(alpha_hat %in% these_alpha_hat[c(1,4)],
#          a %in% these_a[c(1:4)])
# 
# plot_interact = 
#   ggplot(sub_interact, aes(x = X, y = Y)) +
#   geom_line(aes(color = a, linetype = alpha_hat),
#             size = 1) +
#   scale_color_grey(name = expression(a)) +
#   scale_linetype_manual(name = expression(hat(alpha)), values = c(1,2)) +
#   scale_y_continuous(limits = c(35, 70), breaks = c(40, 50, 60, 70)) +
#   labs(x = "", y = "") + 
#   theme_classic() +
#   theme(axis.text = element_text(color = "black", size = 12)) +
#   guides(linetype = guide_legend(override.aes = list(size = 0.5)))
# 
# quartz(height = 4, width = 6)
# plot_interact

# Combine plots:

plot_combo = 
  arrangeGrob(plot_alpha_hat_1, plot_a_1,
              plot_alpha_hat_2, plot_a_2,
              ncol = 2,
              bottom = textGrob("Time (days)"),
              left = textGrob("Standard Length (mm)", rot = 90))

quartz(heigh = 10, width = 10, dpi = 300)
grid.arrange(plot_combo)
