# Supplementary material for: Use of a mechanistic growth model in evaluating post-restoration habitat quality for juvenile salmonids
Source: PLoS One. 2020 Jun 24;15(6):e0234072. doi: 10.1371/journal.pone.0234072 (PMC7313756; doi:10.1371/journal.pone.0234072)
Supplement: S1 File — (ZIP) [file pone.0234072.s002.zip › PONE-D-20-02574_Supporting Infomation/code/Param_Diffs/chin_params.csv]

Param	Year	Med_Dif	Low_Dif	High_Dif
alpha_hat	2009	2.70886017	1.219183898	4.277757879
alpha_hat	2010	2.063778751	0.213967905	3.658896105
alpha_hat	2012	1.545251031	-0.55834012	3.369340991
alpha_hat	2013	2.68693462	0.436895413	5.243565981
alpha_hat	2016	1.348020078	-0.621699308	3.269927115
alpha_hat	Combined	2.061016293	0.230165226	3.805265984
a	2009	0.053765131	0.010712991	0.096692137
a	2010	0.039187716	0.007741786	0.068527763
a	2012	0.025974147	-0.012251233	0.064192069
a	2013	0.014585423	-0.062568129	0.072598139
a	2016	0.039351785	-0.024210104	0.126080753
a	Combined	0.034642607	-0.020387633	0.087090749
Inflection	2009	11.55959462	3.637112233	20.01530332
Inflection	2010	0.619793755	-15.68192548	16.88645044
Inflection	2012	2.399405852	-16.25924241	20.0660389
Inflection	2013	29.97477498	-194.8327978	301.6595624
Inflection	2016	2.298915206	-14.09388432	20.1799735
Inflection	Combined	-8.706415378	-40.03937638	31.27429482
y.prime	2009	1.90787914	-2.131366855	7.477574173
y.prime	2010	0.639739656	-5.556098178	7.281148425
y.prime	2012	2.832208287	-2.005338641	8.585849751
y.prime	2013	1.589412271	-2.802653924	7.395421414
y.prime	2016	1.267067347	-6.614957735	8.852937101
y.prime	Combined	1.612856301	-3.431431892	7.243870925
y.inf	2009	-1.826130618	-8.975576915	3.957670478
y.inf	2010	-1.042772668	-9.421196288	6.522784809
y.inf	2012	-4.295953728	-12.95728905	4.006335592
y.inf	2013	-2.642916686	-13.68445928	7.395783265
y.inf	2016	-5.850280102	-15.13464615	3.044396081
y.inf	Combined	-3.026532868	-11.00284334	3.748446746
Intercept	2009	-1.092698041	-3.299407644	1.384927303
Intercept	2010	-1.597601966	-6.145911077	2.863920964
Intercept	2012	1.518728649	-2.20351966	5.326089119
Intercept	2013	-0.762587299	-3.362639278	1.848819211
Intercept	2016	-1.405855832	-7.581252423	4.428958148
Intercept	Combined	-0.666953974	-4.651689952	3.221619437
