# Supplementary material for: Use of a mechanistic growth model in evaluating post-restoration habitat quality for juvenile salmonids
Source: PLoS One. 2020 Jun 24;15(6):e0234072. doi: 10.1371/journal.pone.0234072 (PMC7313756; doi:10.1371/journal.pone.0234072)
Supplement: S1 File — (ZIP) [file pone.0234072.s002.zip › PONE-D-20-02574_Supporting Infomation/code/Param_Diffs/HPD_Params_Chinook_2018.csv]

	Param	Year	Med_Recap	Low_Recap	High_Recap	Med_Other	Low_Other	High_Other	Med_Dif	Low_Dif	High_Dif
1	alpha_hat	2009	1.65793506861319	0.890660760396295	2.82325955796432	4.39398730328398	3.18899505393567	5.84619583287645	2.70886017043532	1.21918389807627	4.27775787885248
2	alpha_hat	2010	2.32258339471667	1.35825307512805	4.1796351617187	4.38989859704553	3.30164713670179	6.03858822719427	2.06377875146882	0.2139679048356	3.65889610467201
3	alpha_hat	2012	2.70098410359912	1.61659821431448	4.36453185852588	4.23507608706393	2.92485192912339	5.88595185357018	1.54525103087307	-0.558340120171538	3.36934099074446
4	alpha_hat	2013	2.08861600843322	1.14262919019458	3.5542049331323	4.76684859581387	2.96840705532942	7.30746970281604	2.68693461980558	0.436895412871624	5.24356598094326
5	alpha_hat	2016	1.86880772565768	0.8938181673322	3.24859754728889	3.19637608472818	1.84820240443848	4.9816922189698	1.34802007754364	-0.621699307569454	3.26992711493441
6	alpha_hat	NA	2.15127659103704	1.12264419835553	3.56870637274974	4.20761022545379	2.99989880104921	5.82066196382333	2.06101629252234	0.230165225929187	3.8052659836313
7	a	2009	0.0687924715125866	0.0458657689120421	0.103392042395358	0.122911449303015	0.0863552517218396	0.162613974095774	0.0537651307667443	0.0107129914089063	0.0966921372545371
8	a	2010	0.0452109234685696	0.0312347322496349	0.0684719353021164	0.084135258214352	0.0626152842770922	0.115358565863252	0.0391877164803355	0.00774178563693846	0.0685277631024715
9	a	2012	0.0507260559076946	0.0337244445410347	0.0787221261052608	0.0768912486678369	0.0503740939263881	0.115514583562194	0.0259741470185458	-0.0122512329331635	0.0641920686436002
10	a	2013	0.0481005591105158	0.0324744299576201	0.0799513722463806	0.0640114522151603	-0.0104584183743531	0.12101742948399	0.0145854234588135	-0.0625681287867904	0.0725981386792595
11	a	2016	0.0699482067082568	0.0419671006749811	0.118166200092754	0.108515626668949	0.0607667559475874	0.195864212895647	0.0393517845077773	-0.0242101038731512	0.126080752863972
12	a	NA	0.0579359185770492	0.0265249854964542	0.0984808639467378	0.0928294613616091	0.0523133226768578	0.138843742593837	0.0346426065404971	-0.0203876329952007	0.0870907488616595
13	Inflection	2009	24.3542135406923	16.3081491745819	31.5861983959784	35.847054688518	33.3088255743912	38.3906666046971	11.559594623543	3.63711223260951	20.0153033235266
14	Inflection	2010	51.6845410028714	36.4700343185685	66.350377021371	52.1480351843355	46.0025446665415	58.8032527134216	0.619793755246711	-15.6819254828298	16.8864504432658
15	Inflection	2012	52.7774649184952	39.1270167643886	68.6197916589326	54.9901295928924	45.8063766569949	67.7221695347876	2.39940585188496	-16.2592424079888	20.066038895993
16	Inflection	2013	42.8988417762161	28.1231759958692	57.1031585917106	71.6379408411716	-155.032812128863	339.876304876439	29.9747749805323	-194.832797779968	301.659562384268
17	Inflection	2016	26.2512892862375	16.2375725914595	40.1001302644165	28.0319002592699	20.8124915393972	45.16412860396	2.29891520617282	-14.0938843243582	20.1799734993195
18	Inflection	NA	37.7782761509947	19.1135284535331	78.0101309245313	45.7622913953929	31.1143036694658	72.5403529309237	-8.70641537786828	-40.0393763820578	31.2742948236957
19	Yp	2009	50.8281548328747	45.2484508981348	54.8170603239168	52.8471952812399	51.5893256105081	53.7306988001496	1.90787914025982	-2.13136685490707	7.47757417323472
20	Yp	2010	55.7603180715145	49.0961444429359	61.903302108549	56.4782334593443	53.1263497481482	59.538215276453	0.639739656355118	-5.55609817800538	7.28114842512169
21	Yp	2012	52.9094635855107	47.5622849971867	57.4999802293478	55.8490743783032	53.6555306744265	57.1590821907508	2.8322082874073	-2.00533864108335	8.58584975078249
22	Yp	2013	53.9574982513391	48.3823114788835	58.125098854922	55.6332841656666	54.1016896984716	56.5318685980961	1.58941227075366	-2.80265392405156	7.39542141437126
23	Yp	2016	54.4302118599641	48.070001382142	60.7024380459495	55.4917313490893	51.4338183937828	60.6165293783554	1.26706734707507	-6.61495773513003	8.85293710121393
24	Yp	NA	53.6522908335914	48.3329872822	57.8972459752173	55.1556860142448	53.0265437943676	57.6363496746081	1.61285630099454	-3.43143189184157	7.24387092472976
25	Yinf	2009	19.9516454356345	14.6480443102982	27.0687412826552	18.058093202019	15.9473696769944	21.2986598611917	-1.826130618335	-8.97557691540935	3.95767047752955
26	Yinf	2010	26.0783098772251	19.1041233642308	34.3320378587799	24.9960730437932	20.4894057664929	29.7066037789664	-1.04277266767065	-9.42119628820977	6.52278480884015
27	Yinf	2012	23.9664311842883	18.1948857336741	31.7525547706615	19.655187505839	16.0416515572548	25.579646203693	-4.29595372794281	-12.9572890522061	4.00633559195873
28	Yinf	2013	22.7688304780909	15.6666765680751	31.3028117440733	20.3069471135899	13.8909996942891	26.5550782986056	-2.64291668560431	-13.684459284311	7.39578326492318
29	Yinf	2016	24.4850114720947	18.0193181168181	32.5692687689696	18.5305322851817	14.1510840451965	24.8655784055185	-5.85028010200111	-15.1346461512753	3.04439608130202
30	Yinf	NA	23.4433115400871	17.7659983602689	30.2554327023378	20.4137582345531	16.9951319477645	24.7104918925678	-3.02653286777344	-11.0028433371691	3.74844674564735
31	Intercept	2009	NA	NA	NA	NA	NA	NA	-1.09269804062803	-3.29940764447276	1.38492730331017
32	Intercept	2010	NA	NA	NA	NA	NA	NA	-1.59760196574194	-6.14591107653078	2.86392096409802
33	Intercept	2012	NA	NA	NA	NA	NA	NA	1.51872864853764	-2.20351966037677	5.32608911869453
34	Intercept	2013	NA	NA	NA	NA	NA	NA	-0.762587299261838	-3.36263927821306	1.84881921110894
35	Intercept	2016	NA	NA	NA	NA	NA	NA	-1.40585583231679	-7.58125242318537	4.42895814765075
36	Intercept	NA	NA	NA	NA	NA	NA	NA	-0.666953974031536	-4.65168995159238	3.22161943741342
