# Supplementary material for: Use of a mechanistic growth model in evaluating post-restoration habitat quality for juvenile salmonids
Source: PLoS One. 2020 Jun 24;15(6):e0234072. doi: 10.1371/journal.pone.0234072 (PMC7313756; doi:10.1371/journal.pone.0234072)
Supplement: S1 File — (ZIP) [file pone.0234072.s002.zip › PONE-D-20-02574_Supporting Infomation/code/Param_Diffs/steel_params.csv]

Param	Year	Med_Dif	Low_Dif	High_Dif
alpha_hat	2009	1.206084797	0.21850741	2.350212199
alpha_hat	2010	2.154463201	0.973849151	3.411872716
alpha_hat	2012	0.685302297	-0.72856949	2.229994108
alpha_hat	2016	0.135077778	-1.114298131	1.640700462
alpha_hat	Combined	1.064352925	-0.655959447	2.860230615
a	2009	0.040600632	0.014091036	0.067968843
a	2010	0.02848132	0.011207052	0.047428464
a	2012	0.01678183	-0.014245673	0.052350538
a	2016	0.01031912	-0.017949273	0.043629299
a	Combined	0.02393007	-0.010326587	0.059409497
Inflection	2009	2.359228779	-21.39041452	16.94152563
Inflection	2010	13.04446322	3.068488604	21.80685698
Inflection	2012	-0.542364806	-8.071554244	8.764436384
Inflection	2016	-2.714361631	-14.50665036	11.1308737
Inflection	Combined	-2.451470374	-30.66925906	36.49644399
y.p	2009	3.379304377	-4.74617043	11.43406144
y.p	2010	5.894433922	-1.596943884	13.17913774
y.p	2012	4.9064087	-2.134672745	11.83316326
y.p	2016	5.739027348	-2.967493391	15.44937682
y.p	Combined	4.655330477	-2.299998308	11.53259284
y.inf	2009	-6.164590404	-14.63942905	3.24006025
y.inf	2010	-5.127928939	-13.00677635	3.896175286
y.inf	2012	-6.499356327	-14.31816899	0.963870991
y.inf	2016	-5.799525605	-13.95154396	2.890587155
y.inf	Combined	-5.73159326	-13.44230451	2.192955327
Intercept	2009	-3.397014862	-7.670675448	1.167635089
Intercept	2010	1.132865609	-3.978934754	5.969987134
Intercept	2012	3.694421244	-2.226950286	9.49137991
Intercept	2016	5.008030416	-1.853370984	12.6121357
Intercept	Combined	1.533502366	-5.525983971	8.286885213
