# Supplementary material for: Use of a mechanistic growth model in evaluating post-restoration habitat quality for juvenile salmonids
Source: PLoS One. 2020 Jun 24;15(6):e0234072. doi: 10.1371/journal.pone.0234072 (PMC7313756; doi:10.1371/journal.pone.0234072)
Supplement: S1 File — (ZIP) [file pone.0234072.s002.zip › PONE-D-20-02574_Supporting Infomation/code/Steelhead/DataClean_Steelhead.R]

#--------------------------------------------------------------------------------
#--------------------------------------------------------------------------------

# DATA CLEANING
# Karl's fish growth data
# sh 2009-10 & 2012-13 & 2016
# Authors: JR Mihaljevic

#--------------------------------------------------------------------------------
#--------------------------------------------------------------------------------

library(tidyverse)
options(dplyr.print_max = 1e9)

#--------------------------------------------------------------------------------
#--------------------------------------------------------------------------------

# For each year, I need:
# Fish ID (for recaptures)
# JulianDate
# CaptureType
# Year

# Set working directory
setwd("./data/Steelhead/")

#-------------------------------------
#-------------------------------------

# 2009:
sh2009_all <- read.csv('2009Steelhead_Cleaned.csv')
sh2009_recaps <- read.csv('2009Steelhead_RECAP_with_ID.csv') # with Fish ID

# remove recaptureds from first data frame and clean
sh2009_all <- sh2009_all %>% 
  filter(CaptureType != "recaptures") %>% 
  mutate(JulianDate = as.POSIXlt(as.character(Date), format="%m/%d/%Y")$yday) %>%
  mutate(Year = 1) %>%
  mutate(FishID = 0) %>%
  select(FishID, JulianDate, SL, CaptureType, Year)

# do some cleaning on the recaps
# need to separate into All, Control (untreated), and Treated groups

sh2009_recaps_C <- sh2009_recaps %>%
  rename(FishID = ID, Date = date, CaptureType = individuals) %>%
  mutate(CaptureType = "recapture") %>%
  filter(habitat == "untreated") %>%
  mutate(JulianDate = as.POSIXlt(as.character(Date), format="%m/%d/%Y")$yday) %>%
  mutate(Year = 1) %>%
  select(FishID, JulianDate, SL, CaptureType, Year)

sh2009_recaps_T <- sh2009_recaps %>%
  rename(FishID = ID, Date = date, CaptureType = individuals) %>%
  mutate(CaptureType = "recapture") %>%
  filter(habitat == "treated") %>%
  mutate(JulianDate = as.POSIXlt(as.character(Date), format="%m/%d/%Y")$yday) %>%
  mutate(Year = 1) %>%
  select(FishID, JulianDate, SL, CaptureType, Year)

# Note: No unique Fish IDs missing in sequence:
N_recaps_2009_C = length(unique(sh2009_recaps_C$FishID))
N_recaps_2009_T = length(unique(sh2009_recaps_T$FishID))

# Max FishID for controls, treated, and all recaps
fish_max_C = N_recaps_2009_C
fish_max_T = N_recaps_2009_T

# Adjust FishID in order to combine the recaptures for the "All" category
sh2009_recaps_T_adj = 
  sh2009_recaps_T %>%
  mutate(FishID = FishID + fish_max_C)

sh2009_recaps_A = 
  bind_rows(sh2009_recaps_C, sh2009_recaps_T_adj)

# MaxFishID for all
fish_max_A = max(sh2009_recaps_A$FishID)

# Combine data sets for three comparisons:
sh2009_AvO = bind_rows(sh2009_all, sh2009_recaps_A)
sh2009_CRvTR = bind_rows(sh2009_recaps_C, sh2009_recaps_T)
sh2009_CRvTR$Habitat = rep(c(2,1), times=c(nrow(sh2009_recaps_C),nrow(sh2009_recaps_T))) # treated = 1, untreated = 2
sh2009_TRvO = bind_rows(sh2009_all, sh2009_recaps_T)


#-------------------------------------
#-------------------------------------
# 2010:

sh2010_all <- read.csv('2010Steelhead_Cleaned.csv')
sh2010_recaps <- read.csv('2010Steelhead_RECAP_with_ID.csv') # with Fish ID

# remove recaptureds from first data frame and clean
sh2010_all <- sh2010_all %>% 
  filter(CaptureType != "recapture") %>% 
  filter(SL <= 95) %>%
  mutate(JulianDate = as.POSIXlt(as.character(Date), format="%m/%d/%Y")$yday) %>%
  mutate(Year = 2) %>%
  mutate(FishID = 0) %>%
  select(FishID, JulianDate, SL, CaptureType, Year)

# do some cleaning on the recaps
# need to separate into All, Control (untreated), and Treated groups

sh2010_recaps_C <- sh2010_recaps %>%
  rename(Date = date) %>%
  mutate(CaptureType = "recapture") %>% 
  filter(habitat == "untreated") %>%
  filter(SL <= 95) %>%
  mutate(JulianDate = as.POSIXlt(as.character(Date), format="%m/%d/%Y")$yday) %>%
  mutate(Year = 2) %>%
  select(FishID, JulianDate, SL, CaptureType, Year)

sh2010_recaps_T <- sh2010_recaps %>%
  rename(Date = date) %>%
  mutate(CaptureType = "recapture") %>% 
  filter(habitat == "treated") %>%
  mutate(JulianDate = as.POSIXlt(as.character(Date), format="%m/%d/%Y")$yday) %>%
  mutate(Year = 2) %>%
  select(FishID, JulianDate, SL, CaptureType, Year)

# Note: Need to re-number some Fish IDs so none missing...
N_recaps_2010_C = length(unique(sh2010_recaps_C$FishID)) #57 is missing
N_recaps_2010_T = length(unique(sh2010_recaps_T$FishID)) #103 is missing

sh2010_recaps_C = 
  sh2010_recaps_C %>% 
  mutate(FishID = case_when(
    .$FishID > 56 ~ as.integer(.$FishID - 1),
    TRUE ~ .$FishID)
    ) %>%
  mutate(FishID = FishID + fish_max_C) # fish_max_C from previous year

sh2010_recaps_T = 
  sh2010_recaps_T %>% 
  mutate(FishID = case_when(
    .$FishID > 102 ~ as.integer(.$FishID - 1),
    TRUE ~ .$FishID)
  ) %>%
  mutate(FishID = FishID + fish_max_T) # fish_max_T from previous year


# Adjust FishID in order to combine the recaptures for the "All" category
sh2010_recaps_C_adj = 
  sh2010_recaps_C %>%
  mutate(FishID = FishID - fish_max_C + fish_max_A) #fish_max_* from previous year

sh2010_recaps_T_adj = 
  sh2010_recaps_T %>%
  mutate(FishID = FishID - fish_max_T + max(sh2010_recaps_C_adj$FishID))

sh2010_recaps_A = 
  bind_rows(sh2010_recaps_C_adj, sh2010_recaps_T_adj)

# Combine data sets for three comparisons:
sh2010_AvO = bind_rows(sh2010_all, sh2010_recaps_A)
sh2010_CRvTR = bind_rows(sh2010_recaps_C, sh2010_recaps_T)
sh2010_CRvTR$Habitat = rep(c(2,1), times=c(nrow(sh2010_recaps_C),nrow(sh2010_recaps_T)))
sh2010_TRvO = bind_rows(sh2010_all, sh2010_recaps_T)

# Update fish_max_*
fish_max_A = max(sh2010_recaps_A$FishID)
fish_max_C = fish_max_C + N_recaps_2010_C
fish_max_T = fish_max_T + N_recaps_2010_T


#-------------------------------------
#-------------------------------------
# 2012:

sh2012_everything <- read.csv('2012Steelhead_Cleaned.csv')
# Have to refactor the "Site" variable
sh2012_everything = 
  sh2012_everything %>%
  mutate(Site = case_when(
    .$Site == "Control" ~ "untreated",
    .$Site == "Treatment" ~ "treated"
  ))

# remove recaptureds from first data frame and clean
sh2012_all <- sh2012_everything %>% 
  rename(FishID = FishNum, SL = Length, habitat = Site) %>%
  filter(CaptureType != "recapture") %>% 
  filter(SL <= 95) %>%
  mutate(JulianDate = as.POSIXlt(as.character(Date), format="%m/%d/%Y")$yday) %>%
  mutate(Year = 3) %>%
  mutate(FishID = 0) %>%
  select(FishID, JulianDate, SL, CaptureType, Year)

# do some cleaning on the recaps
# need to separate into All, Control (untreated), and Treated groups

sh2012_recaps_C <- sh2012_everything %>%
  rename(FishID = FishNum, SL = Length, habitat = Site) %>%
  filter(habitat == "untreated") %>%
  filter(CaptureType == "recapture") %>%
  mutate(JulianDate = as.POSIXlt(as.character(Date), format="%m/%d/%Y")$yday) %>%
  mutate(Year = 3) %>%
  select(FishID, JulianDate, SL, CaptureType, Year)

sh2012_recaps_T <- sh2012_everything %>%
  rename(FishID = FishNum, SL = Length, habitat = Site) %>%
  filter(habitat == "treated") %>%
  filter(CaptureType == "recapture") %>%
  mutate(JulianDate = as.POSIXlt(as.character(Date), format="%m/%d/%Y")$yday) %>%
  mutate(Year = 3) %>%
  select(FishID, JulianDate, SL, CaptureType, Year)

# Note: Need to re-number some Fish IDs so none missing...
N_recaps_2012_C = length(unique(sh2012_recaps_C$FishID)) 
N_recaps_2012_T = length(unique(sh2012_recaps_T$FishID))
unique_2012_C = unique(sh2012_recaps_C$FishID)
unique_2012_T = unique(sh2012_recaps_T$FishID)

for(i in 1:N_recaps_2012_C){
  sh2012_recaps_C$FishID[sh2012_recaps_C$FishID == unique_2012_C[i]] <- i + fish_max_C
}
for(i in 1:N_recaps_2012_T){
  sh2012_recaps_T$FishID[sh2012_recaps_T$FishID == unique_2012_T[i]] <- i + fish_max_T
}

# Adjust FishID in order to combine the recaptures for the "All" category
sh2012_recaps_C_adj = 
  sh2012_recaps_C %>%
  mutate(FishID = FishID - fish_max_C + fish_max_A) #fish_max_* from previous year

sh2012_recaps_T_adj = 
  sh2012_recaps_T %>%
  mutate(FishID = FishID - fish_max_T + max(sh2012_recaps_C_adj$FishID))

sh2012_recaps_A = 
  bind_rows(sh2012_recaps_C_adj, sh2012_recaps_T_adj)

# Combine data sets for three comparisons:
sh2012_AvO = bind_rows(sh2012_all, sh2012_recaps_A)
sh2012_CRvTR = bind_rows(sh2012_recaps_C, sh2012_recaps_T)
sh2012_CRvTR$Habitat = rep(c(2,1), times=c(nrow(sh2012_recaps_C),nrow(sh2012_recaps_T)))
sh2012_TRvO = bind_rows(sh2012_all, sh2012_recaps_T)

# Update fish_max_*
fish_max_A = max(sh2012_recaps_A$FishID)
fish_max_C = fish_max_C + N_recaps_2012_C
fish_max_T = fish_max_T + N_recaps_2012_T


#-------------------------------------
#-------------------------------------
# 2013:

sh2013_everything <- read.csv('2013Steelhead_Cleaned.csv')

# remove recaptureds from first data frame and clean
sh2013_all <- sh2013_everything %>% 
  rename(FishID = FishNum, SL = Length, habitat = Site) %>%
  filter(CaptureType != "recapture") %>% 
  filter(SL <= 95) %>%
  mutate(JulianDate = as.POSIXlt(as.character(Date), format="%m/%d/%Y")$yday) %>%
  mutate(Year = 4) %>%
  mutate(FishID = 0) %>%
  select(FishID, JulianDate, SL, CaptureType, Year)

# do some cleaning on the recaps
# need to separate into All, Control (untreated), and Treated groups

# NO RECAPTURES FROM THE CONTROLS

sh2013_recaps_T <- sh2013_everything %>%
  rename(FishID = FishNum, SL = Length, habitat = Site) %>%
  filter(habitat == "treated") %>%
  filter(CaptureType == "recapture") %>%
  mutate(JulianDate = as.POSIXlt(as.character(Date), format="%m/%d/%Y")$yday) %>%
  mutate(Year = 4) %>%
  select(FishID, JulianDate, SL, CaptureType, Year)

# Note: Need to re-number some Fish IDs so none missing...
N_recaps_2013_C = 0
N_recaps_2013_T = length(unique(sh2013_recaps_T$FishID))
unique_2013_T = unique(sh2013_recaps_T$FishID)

for(i in 1:N_recaps_2013_T){
  sh2013_recaps_T$FishID[sh2013_recaps_T$FishID == unique_2013_T[i]] <- i + fish_max_T
}

# Adjust FishID in order to combine the recaptures for the "All" category

sh2013_recaps_T_adj = 
  sh2013_recaps_T %>%
  mutate(FishID = FishID - fish_max_T + fish_max_A)

sh2013_recaps_A = sh2013_recaps_T_adj

# Combine data sets for three comparisons:
sh2013_AvO = bind_rows(sh2013_all, sh2013_recaps_A)
sh2013_CRvTR = sh2013_recaps_T
sh2013_CRvTR$Habitat = rep(1, times=c(nrow(sh2013_recaps_T)))
sh2013_TRvO = bind_rows(sh2013_all, sh2013_recaps_T)

# Update fish_max_*
fish_max_A = max(sh2013_recaps_A$FishID)
fish_max_C = fish_max_C + N_recaps_2013_C
fish_max_T = fish_max_T + N_recaps_2013_T

#-------------------------------------
#-------------------------------------
# 2016:

sh2016_all <- read.csv('2016Steelhead_Cleaned.csv')
sh2016_recaps <- read.csv('2016Steelhead_RECAP_with_ID.csv') # with Fish ID

# remove recaptureds from first data frame and clean
sh2016_all <- sh2016_all %>% 
  rename(Date = date, CaptureType = individual) %>%
  mutate(CaptureType = "all") %>% 
  filter(SL <= 95) %>%
  mutate(JulianDate = as.POSIXlt(as.character(Date), format="%m/%d/%Y")$yday) %>%
  mutate(Year = 5) %>%
  mutate(FishID = 0) %>%
  select(FishID, JulianDate, SL, CaptureType, Year)

# do some cleaning on the recaps
# need to separate into All, Control (untreated), and Treated groups

sh2016_recaps_C <- sh2016_recaps %>%
  rename(Date = date, FishID = Fish.ID) %>%
  mutate(CaptureType = "recapture") %>% 
  filter(habitat == "untreated") %>%
  mutate(JulianDate = as.POSIXlt(as.character(Date), format="%m/%d/%Y")$yday) %>%
  mutate(Year = 5) %>%
  select(FishID, JulianDate, SL, CaptureType, Year)

sh2016_recaps_T <- sh2016_recaps %>%
  rename(Date = date, FishID = Fish.ID) %>%
  mutate(CaptureType = "recapture") %>% 
  filter(habitat == "treated") %>%
  mutate(JulianDate = as.POSIXlt(as.character(Date), format="%m/%d/%Y")$yday) %>%
  mutate(Year = 5) %>%
  select(FishID, JulianDate, SL, CaptureType, Year)

# Note: Need to re-number some Fish IDs so none missing...
N_recaps_2016_C = length(unique(sh2016_recaps_C$FishID)) 
N_recaps_2016_T = length(unique(sh2016_recaps_T$FishID))
unique_2016_C = unique(sh2016_recaps_C$FishID)
unique_2016_T = unique(sh2016_recaps_T$FishID)

for(i in 1:N_recaps_2016_C){
  sh2016_recaps_C$FishID[sh2016_recaps_C$FishID == unique_2016_C[i]] <- i + fish_max_C
}
for(i in 1:N_recaps_2016_T){
  sh2016_recaps_T$FishID[sh2016_recaps_T$FishID == unique_2016_T[i]] <- i + fish_max_T
}

# Adjust FishID in order to combine the recaptures for the "All" category
sh2016_recaps_C_adj = 
  sh2016_recaps_C %>%
  mutate(FishID = FishID - fish_max_C + fish_max_A) #fish_max_* from previous year

sh2016_recaps_T_adj = 
  sh2016_recaps_T %>%
  mutate(FishID = FishID - fish_max_T + max(sh2016_recaps_C_adj$FishID))

sh2016_recaps_A = 
  bind_rows(sh2016_recaps_C_adj, sh2016_recaps_T_adj)

# Combine data sets for three comparisons:
sh2016_AvO = bind_rows(sh2016_all, sh2016_recaps_A)
sh2016_CRvTR = bind_rows(sh2016_recaps_C, sh2016_recaps_T)
sh2016_CRvTR$Habitat = rep(c(2,1), times=c(nrow(sh2016_recaps_C),nrow(sh2016_recaps_T)))
sh2016_TRvO = bind_rows(sh2016_all, sh2016_recaps_T)

# Update fish_max_*
fish_max_A = max(sh2016_recaps_A$FishID)
fish_max_C = fish_max_C + N_recaps_2016_C
fish_max_T = fish_max_T + N_recaps_2016_T
#-------------------------------------
#-------------------------------------

# Compile All Data
shdata_AvO <- bind_rows(sh2009_AvO,sh2010_AvO,sh2012_AvO,sh2013_AvO,sh2016_AvO)
shdata_CRvTR <- bind_rows(sh2009_CRvTR,sh2010_CRvTR,sh2012_CRvTR,sh2013_CRvTR,sh2016_CRvTR)
shdata_TRvO <- bind_rows(sh2009_TRvO,sh2010_TRvO,sh2012_TRvO,sh2013_TRvO,sh2016_TRvO)

# Check if all FishID are represented more than once:
# Do this for each of the 3 data frames
(shdata_TRvO %>%
  group_by(FishID) %>%
  summarize(count = n()) %>%
  filter(count < 2))$FishID

# Final cleanup:
shdata_AvO = mutate(shdata_AvO, Time = JulianDate - min(JulianDate))
shdata_CRvTR = mutate(shdata_CRvTR, Time = JulianDate - min(JulianDate))
shdata_TRvO = mutate(shdata_TRvO, Time = JulianDate - min(JulianDate))

# Final environmental cleanup:
rm(list=setdiff(ls(), c("shdata_AvO", "shdata_CRvTR", "shdata_TRvO")))

# reset wd
setwd("../../")
