# Supplementary material for: Use of a mechanistic growth model in evaluating post-restoration habitat quality for juvenile salmonids
Source: PLoS One. 2020 Jun 24;15(6):e0234072. doi: 10.1371/journal.pone.0234072 (PMC7313756; doi:10.1371/journal.pone.0234072)
Supplement: S1 File — (ZIP) [file pone.0234072.s002.zip › PONE-D-20-02574_Supporting Infomation/data/Chinook/2012Chinook_Cleaned.csv]

Site	Date	Species	Length	Weight	FishNum	CaptureType	JulianDate
Treatment	7/30/12	CHN	57	2.7	3	recapture	0012-07-30
Treatment	10/3/12	CHN	75.5	6.2	3	recapture	0012-10-03
Treatment	8/6/12	CHN	46	1.4	99	recapture	0012-08-06
Treatment	8/20/12	CHN	53	2.1	99	recapture	0012-08-20
Treatment	8/20/12	CHN	79	7.5	185	recapture	0012-08-20
Treatment	8/6/12	CHN	66	4.4	186	recapture	0012-08-06
Treatment	8/20/12	CHN	73	5.8	186	recapture	0012-08-20
Treatment	8/6/12	CHN	59	3.4	187	recapture	0012-08-06
Treatment	8/20/12	CHN	66	4.5	187	recapture	0012-08-20
Treatment	8/14/12	CHN	64	3.9	188	recapture	0012-08-14
Treatment	8/20/12	CHN	68	4.6	188	recapture	0012-08-20
Treatment	8/7/12	CHN	65	4.6	190	recapture	0012-08-07
Treatment	8/21/12	CHN	70	4.7	190	recapture	0012-08-21
Treatment	7/30/12	CHN	49	1.6	204	recapture	0012-07-30
Treatment	8/21/12	CHN	56	2.1	204	recapture	0012-08-21
Treatment	8/20/12	CHN	51	1.9	279	recapture	0012-08-20
Treatment	10/3/12	CHN	67	4.3	279	recapture	0012-10-03
Treatment	8/6/12	CHN	62	3.7	281	recapture	0012-08-06
Treatment	10/3/12	CHN	70	5	281	recapture	0012-10-03
Treatment	10/10/12	CHN	70	4.8	281	recapture	0012-10-10
Treatment	9/10/12	CHN	76.5	6.4	282	recapture	0012-09-10
Treatment	10/3/12	CHN	84	8.4	282	recapture	0012-10-03
Treatment	8/20/12	CHN	67	4.3	291	recapture	0012-08-20
Treatment	10/3/12	CHN	80.5	7	291	recapture	0012-10-03
Treatment	10/3/12	CHN	73.5	5.6	301	recapture	0012-10-03
Treatment	10/10/12	CHN	74	5.5	301	recapture	0012-10-10
Treatment	10/3/12	CHN	65	3.7	305	recapture	0012-10-03
Treatment	10/10/12	CHN	65	3.8	305	recapture	0012-10-10
Treatment	10/3/12	CHN	77.5	6.3	306	recapture	0012-10-03
Treatment	10/10/12	CHN	78	7.6	306	recapture	0012-10-10
Treatment	8/28/12	CHN	61	3.1	307	recapture	0012-08-28
Treatment	10/10/12	CHN	73	5.4	307	recapture	0012-10-10
Treatment	10/3/12	CHN	58	3.1	309	recapture	0012-10-03
Treatment	10/10/12	CHN	60	3.2	309	recapture	0012-10-10
Treatment	10/3/12	CHN	67	4.1	310	recapture	0012-10-03
Treatment	10/10/12	CHN	68	4	310	recapture	0012-10-10
Treatment	10/3/12	CHN	67	4.4	312	recapture	0012-10-03
Treatment	10/10/12	CHN	69	4.7	312	recapture	0012-10-10
Treatment	9/10/12	CHN	66	4.5	313	recapture	0012-09-10
Treatment	10/10/12	CHN	80	7.6	313	recapture	0012-10-10
Treatment	10/3/12	CHN	75	6	314	recapture	0012-10-03
Treatment	10/10/12	CHN	76	5.9	314	recapture	0012-10-10
Treatment	10/3/12	CHN	77	6.6	315	recapture	0012-10-03
Treatment	10/10/12	CHN	78	6.6	315	recapture	0012-10-10
Treatment	10/3/12	CHN	64	3.6	316	recapture	0012-10-03
Treatment	10/10/12	CHN	65.5	3.8	316	recapture	0012-10-10
Treatment	10/3/12	CHN	64	3.3	317	recapture	0012-10-03
Treatment	10/10/12	CHN	64	3.9	317	recapture	0012-10-10
Treatment	10/3/12	CHN	58.5	3.7	319	recapture	0012-10-03
Treatment	10/10/12	CHN	58.5	2.6	319	recapture	0012-10-10
Treatment	8/21/12	CHN	64	4	320	recapture	0012-08-21
Treatment	10/10/12	CHN	83	7.7	320	recapture	0012-10-10
Treatment	9/12/12	CHN	80	8	322	recapture	0012-09-12
Treatment	10/10/12	CHN	88	9.6	322	recapture	0012-10-10
Treatment	10/3/12	CHN	80	6.9	323	recapture	0012-10-03
Treatment	10/10/12	CHN	80	6.4	323	recapture	0012-10-10
Treatment	10/3/12	CHN	65	3.5	328	recapture	0012-10-03
Treatment	10/10/12	CHN	65	3.7	328	recapture	0012-10-10
Treatment	7/30/12	CHN	37	0.6	NA	all	0012-07-30
Treatment	7/30/12	CHN	34	0.8	NA	all	0012-07-30
Treatment	7/30/12	CHN	42	1.1	NA	all	0012-07-30
Treatment	7/30/12	CHN	41	1.2	NA	all	0012-07-30
Treatment	7/30/12	CHN	45	1.2	NA	all	0012-07-30
Treatment	7/30/12	CHN	45	1.3	NA	all	0012-07-30
Treatment	7/30/12	CHN	47	1.3	NA	all	0012-07-30
Treatment	7/30/12	CHN	47	1.4	NA	all	0012-07-30
Treatment	7/30/12	CHN	45	1.4	NA	all	0012-07-30
Treatment	7/30/12	CHN	48	1.5	NA	all	0012-07-30
Treatment	7/30/12	CHN	46	1.5	NA	all	0012-07-30
Treatment	7/30/12	CHN	48	1.5	NA	all	0012-07-30
Treatment	7/30/12	CHN	48	1.5	NA	all	0012-07-30
Treatment	7/30/12	CHN	46	1.5	NA	all	0012-07-30
Treatment	7/30/12	CHN	48	1.5	NA	all	0012-07-30
Treatment	7/30/12	CHN	49	1.6	NA	all	0012-07-30
Treatment	7/30/12	CHN	46	1.6	NA	all	0012-07-30
Treatment	7/30/12	CHN	48	1.6	NA	all	0012-07-30
Treatment	7/30/12	CHN	53	1.6	NA	all	0012-07-30
Treatment	7/30/12	CHN	49	1.7	NA	all	0012-07-30
Treatment	7/30/12	CHN	50	1.7	NA	all	0012-07-30
Treatment	7/30/12	CHN	50	1.7	NA	all	0012-07-30
Treatment	7/30/12	CHN	49	1.8	NA	all	0012-07-30
Treatment	7/30/12	CHN	50	1.8	NA	all	0012-07-30
Treatment	7/30/12	CHN	49	1.9	NA	all	0012-07-30
Treatment	7/30/12	CHN	52	1.9	NA	all	0012-07-30
Treatment	7/30/12	CHN	50	1.9	NA	all	0012-07-30
Treatment	7/30/12	CHN	54	2.1	NA	all	0012-07-30
Treatment	7/30/12	CHN	60	2.2	NA	all	0012-07-30
Treatment	7/30/12	CHN	53	2.2	NA	all	0012-07-30
Treatment	7/30/12	CHN	54	2.2	NA	all	0012-07-30
Treatment	7/30/12	CHN	57	2.2	NA	all	0012-07-30
Treatment	7/30/12	CHN	54	2.4	NA	all	0012-07-30
Treatment	7/30/12	CHN	49	2.5	NA	all	0012-07-30
Treatment	7/30/12	CHN	54	2.5	NA	all	0012-07-30
Treatment	7/30/12	CHN	51	2.5	NA	all	0012-07-30
Treatment	7/30/12	CHN	55	2.6	NA	all	0012-07-30
Treatment	7/30/12	CHN	55	2.7	NA	all	0012-07-30
Treatment	7/30/12	CHN	58	2.7	NA	all	0012-07-30
Treatment	7/30/12	CHN	59	2.7	NA	all	0012-07-30
Treatment	7/30/12	CHN	60	2.8	NA	all	0012-07-30
Treatment	7/30/12	CHN	58	2.8	NA	all	0012-07-30
Treatment	7/30/12	CHN	59	2.9	NA	all	0012-07-30
Treatment	7/30/12	CHN	61	2.9	NA	all	0012-07-30
Treatment	7/30/12	CHN	54	2.9	NA	all	0012-07-30
Treatment	7/30/12	CHN	60	3	NA	all	0012-07-30
Treatment	7/30/12	CHN	60	3	NA	all	0012-07-30
Treatment	7/30/12	CHN	60	3.1	NA	all	0012-07-30
Treatment	7/30/12	CHN	60	3.2	NA	all	0012-07-30
Treatment	7/30/12	CHN	57	3.2	NA	all	0012-07-30
Treatment	7/30/12	CHN	65	3.2	NA	all	0012-07-30
Treatment	7/30/12	CHN	62	3.3	NA	all	0012-07-30
Treatment	7/30/12	CHN	60	3.3	NA	all	0012-07-30
Treatment	7/30/12	CHN	62	3.3	NA	all	0012-07-30
Treatment	7/30/12	CHN	60	3.4	NA	all	0012-07-30
Treatment	7/30/12	CHN	61	3.4	NA	all	0012-07-30
Treatment	7/30/12	CHN	65	3.4	NA	all	0012-07-30
Treatment	7/30/12	CHN	62	3.4	NA	all	0012-07-30
Treatment	7/30/12	CHN	64	3.4	NA	all	0012-07-30
Treatment	7/30/12	CHN	61	3.5	NA	all	0012-07-30
Treatment	7/30/12	CHN	63	3.5	NA	all	0012-07-30
Treatment	7/30/12	CHN	62	3.5	NA	all	0012-07-30
Treatment	7/30/12	CHN	64	3.5	NA	all	0012-07-30
Treatment	7/30/12	CHN	62	3.5	NA	all	0012-07-30
Treatment	7/30/12	CHN	63	3.6	NA	all	0012-07-30
Treatment	7/30/12	CHN	66	3.6	NA	all	0012-07-30
Treatment	7/30/12	CHN	61	3.7	NA	all	0012-07-30
Treatment	7/30/12	CHN	64	3.7	NA	all	0012-07-30
Treatment	7/30/12	CHN	65	3.9	NA	all	0012-07-30
Treatment	7/30/12	CHN	63	3.9	NA	all	0012-07-30
Treatment	7/30/12	CHN	60	3.9	NA	all	0012-07-30
Treatment	7/30/12	CHN	65	4	NA	all	0012-07-30
Treatment	7/30/12	CHN	62	4	NA	all	0012-07-30
Treatment	7/30/12	CHN	65	4	NA	all	0012-07-30
Treatment	7/30/12	CHN	68	4	NA	all	0012-07-30
Treatment	7/30/12	CHN	65	4	NA	all	0012-07-30
Treatment	7/30/12	CHN	63	4.1	NA	all	0012-07-30
Treatment	7/30/12	CHN	64	4.1	NA	all	0012-07-30
Treatment	7/30/12	CHN	62	4.1	NA	all	0012-07-30
Treatment	7/30/12	CHN	62	4.1	NA	all	0012-07-30
Treatment	7/30/12	CHN	66	4.1	NA	all	0012-07-30
Treatment	7/30/12	CHN	65	4.2	NA	all	0012-07-30
Treatment	7/30/12	CHN	65	4.2	NA	all	0012-07-30
Treatment	7/30/12	CHN	65	4.3	NA	all	0012-07-30
Treatment	7/30/12	CHN	63	4.3	NA	all	0012-07-30
Treatment	7/30/12	CHN	64	4.3	NA	all	0012-07-30
Treatment	7/30/12	CHN	65	4.4	NA	all	0012-07-30
Treatment	7/30/12	CHN	66	4.4	NA	all	0012-07-30
Treatment	7/30/12	CHN	66	4.4	NA	all	0012-07-30
Treatment	7/30/12	CHN	66	4.4	NA	all	0012-07-30
Treatment	7/30/12	CHN	66	4.5	NA	all	0012-07-30
Treatment	7/30/12	CHN	68	4.5	NA	all	0012-07-30
Treatment	7/30/12	CHN	69	4.5	NA	all	0012-07-30
Treatment	7/30/12	CHN	68	4.5	NA	all	0012-07-30
Treatment	7/30/12	CHN	66	4.5	NA	all	0012-07-30
Treatment	7/30/12	CHN	68	4.5	NA	all	0012-07-30
Treatment	7/30/12	CHN	66	4.5	NA	all	0012-07-30
Treatment	7/30/12	CHN	67	4.6	NA	all	0012-07-30
Treatment	7/30/12	CHN	67	4.6	NA	all	0012-07-30
Treatment	7/30/12	CHN	68	4.6	NA	all	0012-07-30
Treatment	7/30/12	CHN	65	4.7	NA	all	0012-07-30
Treatment	7/30/12	CHN	67	4.7	NA	all	0012-07-30
Treatment	7/30/12	CHN	68	4.7	NA	all	0012-07-30
Treatment	7/30/12	CHN	68	4.7	NA	all	0012-07-30
Treatment	7/30/12	CHN	68	4.7	NA	all	0012-07-30
Treatment	7/30/12	CHN	69	4.7	NA	all	0012-07-30
Treatment	7/30/12	CHN	68	4.7	NA	all	0012-07-30
Treatment	7/30/12	CHN	68	4.8	NA	all	0012-07-30
Treatment	7/30/12	CHN	67	5	NA	all	0012-07-30
Treatment	7/30/12	CHN	69	5	NA	all	0012-07-30
Treatment	7/30/12	CHN	68	5	NA	all	0012-07-30
Treatment	7/30/12	CHN	65	5.1	NA	all	0012-07-30
Treatment	7/30/12	CHN	69	5.1	NA	all	0012-07-30
Treatment	7/30/12	CHN	67	5.2	NA	all	0012-07-30
Treatment	7/31/12	CHN	38	0.6	NA	all	0012-07-31
Treatment	7/31/12	CHN	41	1	NA	all	0012-07-31
Treatment	7/31/12	CHN	49	1	NA	all	0012-07-31
Treatment	7/31/12	CHN	39	1	NA	all	0012-07-31
Treatment	7/31/12	CHN	48	1.1	NA	all	0012-07-31
Treatment	7/31/12	CHN	49	1.2	NA	all	0012-07-31
Treatment	7/31/12	CHN	40	1.2	NA	all	0012-07-31
Treatment	7/31/12	CHN	41	1.3	NA	all	0012-07-31
Treatment	7/31/12	CHN	40	1.3	NA	all	0012-07-31
Treatment	7/31/12	CHN	46	1.4	NA	all	0012-07-31
Treatment	7/31/12	CHN	43	1.4	NA	all	0012-07-31
Treatment	7/31/12	CHN	47	1.4	NA	all	0012-07-31
Treatment	7/31/12	CHN	50	1.5	NA	all	0012-07-31
Treatment	7/31/12	CHN	43	1.5	NA	all	0012-07-31
Treatment	7/31/12	CHN	45	1.5	NA	all	0012-07-31
Treatment	7/31/12	CHN	46	1.5	NA	all	0012-07-31
Treatment	7/31/12	CHN	45	1.6	NA	all	0012-07-31
Treatment	7/31/12	CHN	48	1.6	NA	all	0012-07-31
Treatment	7/31/12	CHN	49	1.6	NA	all	0012-07-31
Treatment	7/31/12	CHN	48	1.6	NA	all	0012-07-31
Treatment	7/31/12	CHN	46	1.6	NA	all	0012-07-31
Treatment	7/31/12	CHN	51	1.7	NA	all	0012-07-31
Treatment	7/31/12	CHN	48	1.7	NA	all	0012-07-31
Treatment	7/31/12	CHN	50	1.7	NA	all	0012-07-31
Treatment	7/31/12	CHN	46	1.7	NA	all	0012-07-31
Treatment	7/31/12	CHN	42	1.8	NA	all	0012-07-31
Treatment	7/31/12	CHN	49	1.8	NA	all	0012-07-31
Treatment	7/31/12	CHN	50	1.9	NA	all	0012-07-31
Treatment	7/31/12	CHN	51	1.9	NA	all	0012-07-31
Treatment	7/31/12	CHN	49	1.9	NA	all	0012-07-31
Treatment	7/31/12	CHN	50	2	NA	all	0012-07-31
Treatment	7/31/12	CHN	45	2	NA	all	0012-07-31
Treatment	7/31/12	CHN	50	2.1	NA	all	0012-07-31
Treatment	7/31/12	CHN	43	2.1	NA	all	0012-07-31
Treatment	7/31/12	CHN	51	2.2	NA	all	0012-07-31
Treatment	7/31/12	CHN	54	2.2	NA	all	0012-07-31
Treatment	7/31/12	CHN	54	2.2	NA	all	0012-07-31
Treatment	7/31/12	CHN	55	2.3	NA	all	0012-07-31
Treatment	7/31/12	CHN	54	2.4	NA	all	0012-07-31
Treatment	7/31/12	CHN	53	2.4	NA	all	0012-07-31
Treatment	7/31/12	CHN	52	2.5	NA	all	0012-07-31
Treatment	7/31/12	CHN	54	2.5	NA	all	0012-07-31
Treatment	7/31/12	CHN	66	3.4	NA	all	0012-07-31
Treatment	7/31/12	CHN	66	3.5	NA	all	0012-07-31
Treatment	7/31/12	CHN	63	3.5	NA	all	0012-07-31
Treatment	7/31/12	CHN	61	3.5	NA	all	0012-07-31
Treatment	7/31/12	CHN	63	3.5	NA	all	0012-07-31
Treatment	7/31/12	CHN	61	3.7	NA	all	0012-07-31
Treatment	7/31/12	CHN	63	3.7	NA	all	0012-07-31
Treatment	7/31/12	CHN	62	3.7	NA	all	0012-07-31
Treatment	7/31/12	CHN	63	3.8	NA	all	0012-07-31
Treatment	7/31/12	CHN	66	3.9	NA	all	0012-07-31
Treatment	7/31/12	CHN	67	4	NA	all	0012-07-31
Treatment	7/31/12	CHN	65	4.1	NA	all	0012-07-31
Treatment	7/31/12	CHN	66	4.1	NA	all	0012-07-31
Treatment	7/31/12	CHN	62	4.1	NA	all	0012-07-31
Treatment	7/31/12	CHN	64	4.2	NA	all	0012-07-31
Treatment	7/31/12	CHN	65	4.2	NA	all	0012-07-31
Treatment	7/31/12	CHN	66	4.2	NA	all	0012-07-31
Treatment	7/31/12	CHN	64	4.2	NA	all	0012-07-31
Treatment	7/31/12	CHN	66	4.2	NA	all	0012-07-31
Treatment	7/31/12	CHN	65	4.2	NA	all	0012-07-31
Treatment	7/31/12	CHN	63	4.3	NA	all	0012-07-31
Treatment	7/31/12	CHN	64	4.5	NA	all	0012-07-31
Treatment	7/31/12	CHN	65	4.5	NA	all	0012-07-31
Treatment	7/31/12	CHN	66	4.5	NA	all	0012-07-31
Treatment	7/31/12	CHN	66	4.5	NA	all	0012-07-31
Treatment	7/31/12	CHN	68	4.6	NA	all	0012-07-31
Treatment	7/31/12	CHN	68	4.7	NA	all	0012-07-31
Treatment	7/31/12	CHN	67	4.9	NA	all	0012-07-31
Treatment	7/31/12	CHN	69	5	NA	all	0012-07-31
Treatment	7/31/12	CHN	67	5.1	NA	all	0012-07-31
Control	8/1/12	CHN	42	1	NA	all	0012-08-01
Control	8/1/12	CHN	47	1.6	NA	all	0012-08-01
Control	8/1/12	CHN	58	2.2	NA	all	0012-08-01
Control	8/1/12	CHN	50	2.2	NA	all	0012-08-01
Control	8/1/12	CHN	53	2.3	NA	all	0012-08-01
Control	8/1/12	CHN	52	2.4	NA	all	0012-08-01
Control	8/1/12	CHN	53	2.4	NA	all	0012-08-01
Control	8/1/12	CHN	58	2.6	NA	all	0012-08-01
Control	8/1/12	CHN	55	2.9	NA	all	0012-08-01
Control	8/1/12	CHN	59	3.2	NA	all	0012-08-01
Control	8/1/12	CHN	58	3.5	NA	all	0012-08-01
Control	8/1/12	CHN	63	3.9	NA	all	0012-08-01
Control	8/1/12	CHN	64	4	NA	all	0012-08-01
Control	8/1/12	CHN	64	4.2	NA	all	0012-08-01
Control	8/1/12	CHN	65	4.2	NA	all	0012-08-01
Control	8/1/12	CHN	66	4.5	NA	all	0012-08-01
Control	8/1/12	CHN	66	4.7	NA	all	0012-08-01
Control	8/1/12	CHN	58	4.8	NA	all	0012-08-01
Control	8/1/12	CHN	64	4.9	NA	all	0012-08-01
Control	8/1/12	CHN	63	5.2	NA	all	0012-08-01
Control	8/1/12	CHN	69	5.6	NA	all	0012-08-01
Control	8/1/12	CHN	69	5.7	NA	all	0012-08-01
Control	8/1/12	CHN	65	5.8	NA	all	0012-08-01
Control	8/1/12	CHN	69	5.8	NA	all	0012-08-01
Control	8/1/12	CHN	68	7.8	NA	all	0012-08-01
Control	8/2/12	CHN	42	1	NA	all	0012-08-02
Control	8/2/12	CHN	45	1.2	NA	all	0012-08-02
Control	8/2/12	CHN	47	1.6	NA	all	0012-08-02
Control	8/2/12	CHN	49	1.7	NA	all	0012-08-02
Control	8/2/12	CHN	61	1.8	NA	all	0012-08-02
Control	8/2/12	CHN	47	2.2	NA	all	0012-08-02
Control	8/2/12	CHN	51	2.2	NA	all	0012-08-02
Control	8/2/12	CHN	55	2.4	NA	all	0012-08-02
Control	8/2/12	CHN	60	3.3	NA	all	0012-08-02
Control	8/2/12	CHN	68	3.4	NA	all	0012-08-02
Control	8/2/12	CHN	68	3.5	NA	all	0012-08-02
Control	8/2/12	CHN	63	3.7	NA	all	0012-08-02
Control	8/2/12	CHN	61	3.9	NA	all	0012-08-02
Control	8/2/12	CHN	64	4.6	NA	all	0012-08-02
Control	8/2/12	CHN	67	4.6	NA	all	0012-08-02
Control	8/2/12	CHN	68	4.9	NA	all	0012-08-02
Control	8/2/12	CHN	69	5.2	NA	all	0012-08-02
Treatment	8/6/12	CHN	30	0.7	NA	all	0012-08-06
Treatment	8/6/12	CHN	38	0.8	NA	all	0012-08-06
Treatment	8/6/12	CHN	40	1	NA	all	0012-08-06
Treatment	8/6/12	CHN	42	1	NA	all	0012-08-06
Treatment	8/6/12	CHN	45	1.1	NA	all	0012-08-06
Treatment	8/6/12	CHN	41	1.1	NA	all	0012-08-06
Treatment	8/6/12	CHN	39	1.2	NA	all	0012-08-06
Treatment	8/6/12	CHN	35	1.2	NA	all	0012-08-06
Treatment	8/6/12	CHN	44	1.2	NA	all	0012-08-06
Treatment	8/6/12	CHN	43	1.2	NA	all	0012-08-06
Treatment	8/6/12	CHN	45	1.3	NA	all	0012-08-06
Treatment	8/6/12	CHN	43	1.3	NA	all	0012-08-06
Treatment	8/6/12	CHN	43	1.3	NA	all	0012-08-06
Treatment	8/6/12	CHN	38	1.3	NA	all	0012-08-06
Treatment	8/6/12	CHN	56.5	1.3	NA	all	0012-08-06
Treatment	8/6/12	CHN	46	1.4	NA	all	0012-08-06
Treatment	8/6/12	CHN	43	1.4	NA	all	0012-08-06
Treatment	8/6/12	CHN	43.5	1.4	NA	all	0012-08-06
Treatment	8/6/12	CHN	40	1.4	NA	all	0012-08-06
Treatment	8/6/12	CHN	48.5	1.4	NA	all	0012-08-06
Treatment	8/6/12	CHN	45.5	1.4	NA	all	0012-08-06
Treatment	8/6/12	CHN	46	1.5	NA	all	0012-08-06
Treatment	8/6/12	CHN	47.5	1.5	NA	all	0012-08-06
Treatment	8/6/12	CHN	48	1.5	NA	all	0012-08-06
Treatment	8/6/12	CHN	45.5	1.5	NA	all	0012-08-06
Treatment	8/6/12	CHN	45	1.5	NA	all	0012-08-06
Treatment	8/6/12	CHN	48	1.6	NA	all	0012-08-06
Treatment	8/6/12	CHN	45	1.6	NA	all	0012-08-06
Treatment	8/6/12	CHN	38	1.6	NA	all	0012-08-06
Treatment	8/6/12	CHN	49	1.7	NA	all	0012-08-06
Treatment	8/6/12	CHN	47	1.7	NA	all	0012-08-06
Treatment	8/6/12	CHN	48.5	1.7	NA	all	0012-08-06
Treatment	8/6/12	CHN	48	1.7	NA	all	0012-08-06
Treatment	8/6/12	CHN	51	1.8	NA	all	0012-08-06
Treatment	8/6/12	CHN	47	1.8	NA	all	0012-08-06
Treatment	8/6/12	CHN	48	1.9	NA	all	0012-08-06
Treatment	8/6/12	CHN	49.5	1.9	NA	all	0012-08-06
Treatment	8/6/12	CHN	47	1.9	NA	all	0012-08-06
Treatment	8/6/12	CHN	51	2	NA	all	0012-08-06
Treatment	8/6/12	CHN	53	2	NA	all	0012-08-06
Treatment	8/6/12	CHN	48.5	2	NA	all	0012-08-06
Treatment	8/6/12	CHN	52	2.1	NA	all	0012-08-06
Treatment	8/6/12	CHN	53	2.2	NA	all	0012-08-06
Treatment	8/6/12	CHN	53	2.2	NA	all	0012-08-06
Treatment	8/6/12	CHN	53.5	2.2	NA	all	0012-08-06
Treatment	8/6/12	CHN	51	2.3	NA	all	0012-08-06
Treatment	8/6/12	CHN	55	2.3	NA	all	0012-08-06
Treatment	8/6/12	CHN	61	2.3	NA	all	0012-08-06
Treatment	8/6/12	CHN	52	2.3	NA	all	0012-08-06
Treatment	8/6/12	CHN	51	2.3	NA	all	0012-08-06
Treatment	8/6/12	CHN	53	2.3	NA	all	0012-08-06
Treatment	8/6/12	CHN	53	2.3	NA	all	0012-08-06
Treatment	8/6/12	CHN	52	2.4	NA	all	0012-08-06
Treatment	8/6/12	CHN	56	2.4	NA	all	0012-08-06
Treatment	8/6/12	CHN	53	2.4	NA	all	0012-08-06
Treatment	8/6/12	CHN	56	2.5	NA	all	0012-08-06
Treatment	8/6/12	CHN	54	2.5	NA	all	0012-08-06
Treatment	8/6/12	CHN	52	2.5	NA	all	0012-08-06
Treatment	8/6/12	CHN	55	2.6	NA	all	0012-08-06
Treatment	8/6/12	CHN	54	2.6	NA	all	0012-08-06
Treatment	8/6/12	CHN	56	2.6	NA	all	0012-08-06
Treatment	8/6/12	CHN	43.5	2.6	NA	all	0012-08-06
Treatment	8/6/12	CHN	57	2.7	NA	all	0012-08-06
Treatment	8/6/12	CHN	58	2.7	NA	all	0012-08-06
Treatment	8/6/12	CHN	55	2.7	NA	all	0012-08-06
Treatment	8/6/12	CHN	54.5	2.7	NA	all	0012-08-06
Treatment	8/6/12	CHN	56	2.7	NA	all	0012-08-06
Treatment	8/6/12	CHN	56	2.8	NA	all	0012-08-06
Treatment	8/6/12	CHN	59	2.9	NA	all	0012-08-06
Treatment	8/6/12	CHN	57	2.9	NA	all	0012-08-06
Treatment	8/6/12	CHN	38	2.9	NA	all	0012-08-06
Treatment	8/6/12	CHN	59	3	NA	all	0012-08-06
Treatment	8/6/12	CHN	57	3	NA	all	0012-08-06
Treatment	8/6/12	CHN	57	3.1	NA	all	0012-08-06
Treatment	8/6/12	CHN	57	3.1	NA	all	0012-08-06
Treatment	8/6/12	CHN	52	3.1	NA	all	0012-08-06
Treatment	8/6/12	CHN	59	3.2	NA	all	0012-08-06
Treatment	8/6/12	CHN	59.5	3.2	NA	all	0012-08-06
Treatment	8/6/12	CHN	60.5	3.2	NA	all	0012-08-06
Treatment	8/6/12	CHN	61	3.4	NA	all	0012-08-06
Treatment	8/6/12	CHN	64	3.5	NA	all	0012-08-06
Treatment	8/6/12	CHN	61	3.5	NA	all	0012-08-06
Treatment	8/6/12	CHN	65	3.6	NA	all	0012-08-06
Treatment	8/6/12	CHN	63	3.6	NA	all	0012-08-06
Treatment	8/6/12	CHN	61	3.6	NA	all	0012-08-06
Treatment	8/6/12	CHN	63	3.7	NA	all	0012-08-06
Treatment	8/6/12	CHN	65	3.7	NA	all	0012-08-06
Treatment	8/6/12	CHN	64	3.7	NA	all	0012-08-06
Treatment	8/6/12	CHN	61.5	3.7	NA	all	0012-08-06
Treatment	8/6/12	CHN	61	3.8	NA	all	0012-08-06
Treatment	8/6/12	CHN	61.5	3.8	NA	all	0012-08-06
Treatment	8/6/12	CHN	62	3.8	NA	all	0012-08-06
Treatment	8/6/12	CHN	64	3.9	NA	all	0012-08-06
Treatment	8/6/12	CHN	65	3.9	NA	all	0012-08-06
Treatment	8/6/12	CHN	65	4	NA	all	0012-08-06
Treatment	8/6/12	CHN	66	4.1	NA	all	0012-08-06
Treatment	8/6/12	CHN	65	4.1	NA	all	0012-08-06
Treatment	8/6/12	CHN	54	4.1	NA	all	0012-08-06
Treatment	8/6/12	CHN	63.5	4.1	NA	all	0012-08-06
Treatment	8/6/12	CHN	68	4.2	NA	all	0012-08-06
Treatment	8/6/12	CHN	63.5	4.2	NA	all	0012-08-06
Treatment	8/6/12	CHN	65	4.3	NA	all	0012-08-06
Treatment	8/6/12	CHN	67	4.3	NA	all	0012-08-06
Treatment	8/6/12	CHN	65	4.4	NA	all	0012-08-06
Treatment	8/6/12	CHN	66.5	4.5	NA	all	0012-08-06
Treatment	8/6/12	CHN	65	4.6	NA	all	0012-08-06
Treatment	8/6/12	CHN	66.5	4.6	NA	all	0012-08-06
Treatment	8/6/12	CHN	68	4.6	NA	all	0012-08-06
Treatment	8/6/12	CHN	65	4.6	NA	all	0012-08-06
Treatment	8/6/12	CHN	66	4.7	NA	all	0012-08-06
Treatment	8/6/12	CHN	66	4.7	NA	all	0012-08-06
Treatment	8/6/12	CHN	67	4.9	NA	all	0012-08-06
Treatment	8/6/12	CHN	65	4.9	NA	all	0012-08-06
Treatment	8/6/12	CHN	68	4.9	NA	all	0012-08-06
Treatment	8/6/12	CHN	67	4.9	NA	all	0012-08-06
Treatment	8/6/12	CHN	66	4.9	NA	all	0012-08-06
Treatment	8/6/12	CHN	67	5	NA	all	0012-08-06
Treatment	8/6/12	CHN	68	5	NA	all	0012-08-06
Treatment	8/6/12	CHN	68.5	5.1	NA	all	0012-08-06
Treatment	8/6/12	CHN	67	5.1	NA	all	0012-08-06
Treatment	8/6/12	CHN	68.5	5.3	NA	all	0012-08-06
Treatment	8/6/12	CHN	67	5.4	NA	all	0012-08-06
Treatment	8/6/12	CHN	63.5	5.6	NA	all	0012-08-06
Treatment	8/6/12	CHN	69	6.2	NA	all	0012-08-06
Treatment	8/7/12	CHN	41.5	1.2	NA	all	0012-08-07
Treatment	8/7/12	CHN	43	1.2	NA	all	0012-08-07
Treatment	8/7/12	CHN	43	1.5	NA	all	0012-08-07
Treatment	8/7/12	CHN	43	1.7	NA	all	0012-08-07
Treatment	8/7/12	CHN	51.5	2.1	NA	all	0012-08-07
Treatment	8/7/12	CHN	55	3.3	NA	all	0012-08-07
Treatment	8/7/12	CHN	59	3.7	NA	all	0012-08-07
Treatment	8/7/12	CHN	64	3.9	NA	all	0012-08-07
Treatment	8/7/12	CHN	62	3.9	NA	all	0012-08-07
Treatment	8/7/12	CHN	62	4	NA	all	0012-08-07
Treatment	8/7/12	CHN	65.5	4.1	NA	all	0012-08-07
Treatment	8/7/12	CHN	61	4.1	NA	all	0012-08-07
Treatment	8/7/12	CHN	69	4.3	NA	all	0012-08-07
Treatment	8/7/12	CHN	65	4.6	NA	all	0012-08-07
Treatment	8/7/12	CHN	66	4.6	NA	all	0012-08-07
Treatment	8/7/12	CHN	67	5.1	NA	all	0012-08-07
Treatment	8/7/12	CHN	70	5.2	NA	all	0012-08-07
Treatment	8/7/12	CHN	69.5	5.5	NA	all	0012-08-07
Treatment	8/7/12	CHN	71	5.7	NA	all	0012-08-07
Control	8/8/12	CHN	38	0.9	NA	all	0012-08-08
Control	8/8/12	CHN	43	1.1	NA	all	0012-08-08
Control	8/8/12	CHN	49	1.6	NA	all	0012-08-08
Control	8/8/12	CHN	47.5	1.6	NA	all	0012-08-08
Control	8/8/12	CHN	69	1.8	NA	all	0012-08-08
Control	8/8/12	CHN	50	1.8	NA	all	0012-08-08
Control	8/8/12	CHN	48	1.9	NA	all	0012-08-08
Control	8/8/12	CHN	51.5	1.9	NA	all	0012-08-08
Control	8/8/12	CHN	45	2	NA	all	0012-08-08
Control	8/8/12	CHN	51	2	NA	all	0012-08-08
Control	8/8/12	CHN	50.5	2	NA	all	0012-08-08
Control	8/8/12	CHN	53	2.1	NA	all	0012-08-08
Control	8/8/12	CHN	52	2.2	NA	all	0012-08-08
Control	8/8/12	CHN	55	2.3	NA	all	0012-08-08
Control	8/8/12	CHN	54	2.3	NA	all	0012-08-08
Control	8/8/12	CHN	55	2.4	NA	all	0012-08-08
Control	8/8/12	CHN	51	2.4	NA	all	0012-08-08
Control	8/8/12	CHN	57	2.6	NA	all	0012-08-08
Control	8/8/12	CHN	57	2.6	NA	all	0012-08-08
Control	8/8/12	CHN	56	2.8	NA	all	0012-08-08
Control	8/8/12	CHN	59	3	NA	all	0012-08-08
Control	8/8/12	CHN	61	3.3	NA	all	0012-08-08
Control	8/8/12	CHN	63	3.4	NA	all	0012-08-08
Control	8/8/12	CHN	63	3.5	NA	all	0012-08-08
Control	8/8/12	CHN	72	3.7	NA	all	0012-08-08
Control	8/8/12	CHN	64	3.8	NA	all	0012-08-08
Control	8/8/12	CHN	64	3.9	NA	all	0012-08-08
Control	8/8/12	CHN	65.5	4	NA	all	0012-08-08
Control	8/8/12	CHN	61	4	NA	all	0012-08-08
Control	8/8/12	CHN	58	4.2	NA	all	0012-08-08
Control	8/8/12	CHN	67.5	4.2	NA	all	0012-08-08
Control	8/8/12	CHN	62.5	4.3	NA	all	0012-08-08
Control	8/8/12	CHN	59	4.3	NA	all	0012-08-08
Control	8/8/12	CHN	66.5	4.4	NA	all	0012-08-08
Control	8/8/12	CHN	62	4.6	NA	all	0012-08-08
Control	8/8/12	CHN	67	4.6	NA	all	0012-08-08
Control	8/8/12	CHN	68	4.7	NA	all	0012-08-08
Control	8/8/12	CHN	70	5	NA	all	0012-08-08
Control	8/8/12	CHN	68	5.1	NA	all	0012-08-08
Control	8/8/12	CHN	70	5.2	NA	all	0012-08-08
Control	8/8/12	CHN	72	5.3	NA	all	0012-08-08
Control	8/8/12	CHN	72	5.3	NA	all	0012-08-08
Control	8/8/12	CHN	70	5.6	NA	all	0012-08-08
Control	8/8/12	CHN	70	5.6	NA	all	0012-08-08
Control	8/8/12	CHN	72	5.8	NA	all	0012-08-08
Control	8/8/12	CHN	70	5.8	NA	all	0012-08-08
Control	8/8/12	CHN	72	5.8	NA	all	0012-08-08
Control	8/8/12	CHN	69	6.1	NA	all	0012-08-08
Control	8/8/12	CHN	72	6.2	NA	all	0012-08-08
Control	8/9/12	CHN	43	1.1	NA	all	0012-08-09
Control	8/9/12	CHN	45	1.5	NA	all	0012-08-09
Control	8/9/12	CHN	48	1.7	NA	all	0012-08-09
Control	8/9/12	CHN	49.5	1.9	NA	all	0012-08-09
Control	8/9/12	CHN	48	2	NA	all	0012-08-09
Control	8/9/12	CHN	53	2.3	NA	all	0012-08-09
Control	8/9/12	CHN	54	2.3	NA	all	0012-08-09
Control	8/9/12	CHN	57	2.6	NA	all	0012-08-09
Control	8/9/12	CHN	57	2.8	NA	all	0012-08-09
Control	8/9/12	CHN	62	3.5	NA	all	0012-08-09
Control	8/9/12	CHN	61	3.9	NA	all	0012-08-09
Control	8/9/12	CHN	66	4.2	NA	all	0012-08-09
Control	8/9/12	CHN	66	4.2	NA	all	0012-08-09
Control	8/9/12	CHN	68	4.8	NA	all	0012-08-09
Control	8/9/12	CHN	70	4.9	NA	all	0012-08-09
Control	8/9/12	CHN	69	5	NA	all	0012-08-09
Control	8/9/12	CHN	69	5.1	NA	all	0012-08-09
Control	8/9/12	CHN	72	5.4	NA	all	0012-08-09
Control	8/9/12	CHN	71	5.5	NA	all	0012-08-09
Control	8/9/12	CHN	71	5.5	NA	all	0012-08-09
Control	8/9/12	CHN	71	5.5	NA	all	0012-08-09
Control	8/9/12	CHN	71	6	NA	all	0012-08-09
Treatment	8/13/12	CHN	45	1.2	NA	all	0012-08-13
Treatment	8/13/12	CHN	49	1.5	NA	all	0012-08-13
Treatment	8/13/12	CHN	47	1.5	NA	all	0012-08-13
Treatment	8/13/12	CHN	49	1.7	NA	all	0012-08-13
Treatment	8/13/12	CHN	48	1.7	NA	all	0012-08-13
Treatment	8/13/12	CHN	50	1.7	NA	all	0012-08-13
Treatment	8/13/12	CHN	40	1.7	NA	all	0012-08-13
Treatment	8/13/12	CHN	47	1.8	NA	all	0012-08-13
Treatment	8/13/12	CHN	52	2	NA	all	0012-08-13
Treatment	8/13/12	CHN	42	2.2	NA	all	0012-08-13
Treatment	8/13/12	CHN	52	2.3	NA	all	0012-08-13
Treatment	8/13/12	CHN	55	2.5	NA	all	0012-08-13
Treatment	8/13/12	CHN	54	2.6	NA	all	0012-08-13
Treatment	8/13/12	CHN	54	2.6	NA	all	0012-08-13
Treatment	8/13/12	CHN	58	2.8	NA	all	0012-08-13
Treatment	8/13/12	CHN	69	3.8	NA	all	0012-08-13
Treatment	8/13/12	CHN	69	4.3	NA	all	0012-08-13
Treatment	8/13/12	CHN	67	4.5	NA	all	0012-08-13
Treatment	8/14/12	CHN	46	0.08	NA	all	0012-08-14
Treatment	8/14/12	CHN	40	1.2	NA	all	0012-08-14
Treatment	8/14/12	CHN	50	1.7	NA	all	0012-08-14
Treatment	8/14/12	CHN	49	1.8	NA	all	0012-08-14
Treatment	8/14/12	CHN	54	2.3	NA	all	0012-08-14
Treatment	8/14/12	CHN	59	2.8	NA	all	0012-08-14
Treatment	8/14/12	CHN	59	3	NA	all	0012-08-14
Treatment	8/14/12	CHN	72	5.4	NA	all	0012-08-14
Treatment	8/20/12	CHN	44	1.2	NA	all	0012-08-20
Treatment	8/20/12	CHN	49	1.8	NA	all	0012-08-20
Treatment	8/20/12	CHN	51	2	NA	all	0012-08-20
Treatment	8/20/12	CHN	50	2.3	NA	all	0012-08-20
Treatment	8/20/12	CHN	59	2.7	NA	all	0012-08-20
Treatment	8/20/12	CHN	54	2.7	NA	all	0012-08-20
Treatment	8/20/12	CHN	59	2.9	NA	all	0012-08-20
Treatment	8/20/12	CHN	69	2.9	NA	all	0012-08-20
Treatment	8/20/12	CHN	56	3	NA	all	0012-08-20
Treatment	8/20/12	CHN	59	3.1	NA	all	0012-08-20
Treatment	8/20/12	CHN	60	3.4	NA	all	0012-08-20
Treatment	8/20/12	CHN	64	3.7	NA	all	0012-08-20
Treatment	8/20/12	CHN	67	4.3	NA	all	0012-08-20
Treatment	8/20/12	CHN	73	5.8	NA	all	0012-08-20
Treatment	8/20/12	CHN	76	6	NA	all	0012-08-20
Treatment	8/20/12	CHN	75	6.2	NA	all	0012-08-20
Treatment	8/20/12	CHN	79	6.7	NA	all	0012-08-20
Treatment	8/20/12	CHN	109	18.9	NA	all	0012-08-20
Treatment	8/21/12	CHN	45	1.2	NA	all	0012-08-21
Treatment	8/21/12	CHN	45	1.4	NA	all	0012-08-21
Treatment	8/21/12	CHN	48	1.5	NA	all	0012-08-21
Treatment	8/21/12	CHN	50	1.7	NA	all	0012-08-21
Treatment	8/21/12	CHN	54	1.9	NA	all	0012-08-21
Treatment	8/21/12	CHN	51	2	NA	all	0012-08-21
Treatment	8/21/12	CHN	54	2.2	NA	all	0012-08-21
Treatment	8/21/12	CHN	56	2.3	NA	all	0012-08-21
Treatment	8/21/12	CHN	56	2.4	NA	all	0012-08-21
Treatment	8/21/12	CHN	56	2.5	NA	all	0012-08-21
Treatment	8/21/12	CHN	57	2.6	NA	all	0012-08-21
Treatment	8/21/12	CHN	56	2.9	NA	all	0012-08-21
Treatment	8/21/12	CHN	60	3.1	NA	all	0012-08-21
Treatment	8/21/12	CHN	63	3.4	NA	all	0012-08-21
Treatment	8/21/12	CHN	62	3.4	NA	all	0012-08-21
Treatment	8/21/12	CHN	63	3.6	NA	all	0012-08-21
Treatment	8/21/12	CHN	63	4.1	NA	all	0012-08-21
Treatment	8/21/12	CHN	65	4.3	NA	all	0012-08-21
Treatment	8/21/12	CHN	66	4.3	NA	all	0012-08-21
Treatment	8/21/12	CHN	70	4.7	NA	all	0012-08-21
Treatment	8/21/12	CHN	72	5.3	NA	all	0012-08-21
Treatment	8/21/12	CHN	73	5.4	NA	all	0012-08-21
Treatment	8/21/12	CHN	76	6.7	NA	all	0012-08-21
Treatment	8/21/12	CHN	74	6.8	NA	all	0012-08-21
Treatment	8/21/12	CHN	76	6.9	NA	all	0012-08-21
Control	8/22/12	CHN	46	1.3	NA	all	0012-08-22
Control	8/22/12	CHN	56	3	NA	all	0012-08-22
Control	8/22/12	CHN	63	4	NA	all	0012-08-22
Control	8/22/12	CHN	65	4.3	NA	all	0012-08-22
Control	8/22/12	CHN	66	4.5	NA	all	0012-08-22
Control	8/22/12	CHN	58	4.7	NA	all	0012-08-22
Control	8/22/12	CHN	68.5	4.7	NA	all	0012-08-22
Control	8/22/12	CHN	67	4.7	NA	all	0012-08-22
Control	8/22/12	CHN	69	4.8	NA	all	0012-08-22
Control	8/22/12	CHN	69	5.9	NA	all	0012-08-22
Control	8/22/12	CHN	73	5.9	NA	all	0012-08-22
Control	8/22/12	CHN	75	6.3	NA	all	0012-08-22
Control	8/22/12	CHN	74	6.4	NA	all	0012-08-22
Control	8/22/12	CHN	77	6.5	NA	all	0012-08-22
Control	8/22/12	CHN	75	6.8	NA	all	0012-08-22
Control	8/22/12	CHN	75	6.9	NA	all	0012-08-22
Control	8/22/12	CHN	81	8.4	NA	all	0012-08-22
Control	8/23/12	CHN	42.5	1.9	NA	all	0012-08-23
Control	8/23/12	CHN	57	2.8	NA	all	0012-08-23
Control	8/23/12	CHN	70	4.5	NA	all	0012-08-23
Control	8/23/12	CHN	66.5	4.7	NA	all	0012-08-23
Control	8/23/12	CHN	74.5	5.6	NA	all	0012-08-23
Control	8/23/12	CHN	75	6	NA	all	0012-08-23
Control	8/23/12	CHN	74	7.3	NA	all	0012-08-23
Treatment	8/27/12	CHN	54	2.1	NA	all	0012-08-27
Treatment	8/28/12	CHN	43	1.4	NA	all	0012-08-28
Treatment	8/28/12	CHN	67	4	NA	all	0012-08-28
Treatment	9/10/12	CHN	52	2.2	NA	all	0012-09-10
Treatment	9/10/12	CHN	59	3.2	NA	all	0012-09-10
Treatment	9/10/12	CHN	70.5	5	NA	all	0012-09-10
Treatment	9/10/12	CHN	74	5.8	NA	all	0012-09-10
Treatment	9/10/12	CHN	78.5	7.1	NA	all	0012-09-10
Treatment	9/10/12	CHN	80	7.1	NA	all	0012-09-10
Treatment	9/10/12	CHN	NA	NA	NA	all	0012-09-10
Treatment	9/11/12	CHN	52.5	2.2	NA	all	0012-09-11
Treatment	9/11/12	CHN	56	2.4	NA	all	0012-09-11
Control	9/12/12	CHN	49	1.6	NA	all	0012-09-12
Control	9/12/12	CHN	59	2.6	NA	all	0012-09-12
Control	9/12/12	CHN	59	2.8	NA	all	0012-09-12
Control	9/12/12	CHN	59	2.8	NA	all	0012-09-12
Control	9/12/12	CHN	63	3.5	NA	all	0012-09-12
Control	9/12/12	CHN	67	4.1	NA	all	0012-09-12
Control	9/12/12	CHN	65	4.4	NA	all	0012-09-12
Control	9/12/12	CHN	68	4.9	NA	all	0012-09-12
Control	9/12/12	CHN	71	4.9	NA	all	0012-09-12
Control	9/12/12	CHN	72	5.1	NA	all	0012-09-12
Control	9/12/12	CHN	70	5.7	NA	all	0012-09-12
Control	9/12/12	CHN	77	6.5	NA	all	0012-09-12
Control	9/12/12	CHN	79	6.8	NA	all	0012-09-12
Control	9/25/12	CHN	75	5.8	NA	all	0012-09-25
Control	9/25/12	CHN	84	7.9	NA	all	0012-09-25
Control	9/25/12	CHN	80	8.4	NA	all	0012-09-25
Control	9/26/12	CHN	61	3.2	NA	all	0012-09-26
Control	9/26/12	CHN	73	4.9	NA	all	0012-09-26
Control	9/26/12	CHN	79	7	NA	all	0012-09-26
Control	10/1/12	CHN	80	7.3	NA	all	0012-10-01
Control	10/1/12	CHN	82	7.8	NA	all	0012-10-01
Treatment	10/3/12	CHN	57.5	2.5	NA	all	0012-10-03
Treatment	10/3/12	CHN	55	2.6	NA	all	0012-10-03
Treatment	10/3/12	CHN	57	2.7	NA	all	0012-10-03
Treatment	10/3/12	CHN	58	2.7	NA	all	0012-10-03
Treatment	10/3/12	CHN	58.5	2.9	NA	all	0012-10-03
Treatment	10/3/12	CHN	62	3.3	NA	all	0012-10-03
Treatment	10/3/12	CHN	62	3.3	NA	all	0012-10-03
Treatment	10/3/12	CHN	61	3.3	NA	all	0012-10-03
Treatment	10/3/12	CHN	61	3.4	NA	all	0012-10-03
Treatment	10/3/12	CHN	65	3.6	NA	all	0012-10-03
Treatment	10/3/12	CHN	62	3.6	NA	all	0012-10-03
Treatment	10/3/12	CHN	65.5	3.9	NA	all	0012-10-03
Treatment	10/3/12	CHN	67	4.3	NA	all	0012-10-03
Treatment	10/3/12	CHN	69	4.5	NA	all	0012-10-03
Treatment	10/3/12	CHN	72.5	5	NA	all	0012-10-03
Treatment	10/3/12	CHN	74.5	5.6	NA	all	0012-10-03
Treatment	10/3/12	CHN	74	5.7	NA	all	0012-10-03
Treatment	10/3/12	CHN	75	5.9	NA	all	0012-10-03
Treatment	10/3/12	CHN	75	5.9	NA	all	0012-10-03
Treatment	10/3/12	CHN	76	6.1	NA	all	0012-10-03
Treatment	10/3/12	CHN	76	6.2	NA	all	0012-10-03
Treatment	10/3/12	CHN	80	6.6	NA	all	0012-10-03
Treatment	10/3/12	CHN	70	6.7	NA	all	0012-10-03
Treatment	10/3/12	CHN	79	6.8	NA	all	0012-10-03
Treatment	10/3/12	CHN	72	6.8	NA	all	0012-10-03
Treatment	10/3/12	CHN	86.5	7.1	NA	all	0012-10-03
Treatment	10/3/12	CHN	82	7.4	NA	all	0012-10-03
Treatment	10/3/12	CHN	83	7.6	NA	all	0012-10-03
Treatment	10/3/12	CHN	80	7.8	NA	all	0012-10-03
Treatment	10/3/12	CHN	84	8.1	NA	all	0012-10-03
Treatment	10/3/12	CHN	84	8.8	NA	all	0012-10-03
Treatment	10/3/12	CHN	88	9.7	NA	all	0012-10-03
Control	10/8/12	CHN	78	5.8	NA	all	0012-10-08
Control	10/8/12	CHN	77	6.3	NA	all	0012-10-08
Control	10/8/12	CHN	77.5	6.9	NA	all	0012-10-08
Control	10/8/12	CHN	77	7.2	NA	all	0012-10-08
Control	10/8/12	CHN	80	7.4	NA	all	0012-10-08
Control	10/8/12	CHN	87	8.5	NA	all	0012-10-08
Treatment	10/10/12	CHN	67	3.3	NA	all	0012-10-10
Treatment	10/10/12	CHN	64	3.6	NA	all	0012-10-10
Treatment	10/10/12	CHN	68	3.8	NA	all	0012-10-10
Treatment	10/10/12	CHN	67	3.8	NA	all	0012-10-10
Treatment	10/10/12	CHN	74	4.8	NA	all	0012-10-10
Treatment	10/10/12	CHN	71	4.8	NA	all	0012-10-10
Treatment	10/10/12	CHN	71	5.8	NA	all	0012-10-10
Treatment	10/10/12	CHN	75	5.8	NA	all	0012-10-10
Treatment	10/10/12	CHN	79	6.1	NA	all	0012-10-10
Treatment	10/10/12	CHN	73	6.3	NA	all	0012-10-10
Treatment	10/10/12	CHN	75	6.4	NA	all	0012-10-10
Treatment	10/10/12	CHN	82	6.7	NA	all	0012-10-10
Treatment	10/10/12	CHN	79	6.8	NA	all	0012-10-10
Treatment	10/10/12	CHN	81	7.3	NA	all	0012-10-10
Treatment	10/10/12	CHN	82	7.8	NA	all	0012-10-10
Treatment	10/10/12	CHN	88	9.9	NA	all	0012-10-10
