# Supplementary material for: Use of a mechanistic growth model in evaluating post-restoration habitat quality for juvenile salmonids
Source: PLoS One. 2020 Jun 24;15(6):e0234072. doi: 10.1371/journal.pone.0234072 (PMC7313756; doi:10.1371/journal.pone.0234072)
Supplement: S1 File — (ZIP) [file pone.0234072.s002.zip › PONE-D-20-02574_Supporting Infomation/data/Chinook/2013Chinook_Cleaned.csv]

FishNum	Date	Habitat	Species	SL	Mass	K	JulianDate	CaptureType
1	8/1/2013	treated	CHN	66	3.8	1.322	0013-08-01	recapture
1	8/7/2013	treated	CHN	67	4.8	1.596	0013-08-07	recapture
4	8/1/2013	treated	CHN	64	3.4	1.297	0013-08-01	recapture
4	8/7/2013	treated	CHN	64	3.7	1.411	0013-08-07	recapture
5	8/1/2013	treated	CHN	53	2	1.343	0013-08-01	recapture
5	8/7/2013	treated	CHN	55	2.9	1.743	0013-08-07	recapture
17	8/1/2013	treated	CHN	48	1.6	1.447	0013-08-01	recapture
17	8/8/2013	treated	CHN	50	1.5	1.2	0013-08-08	recapture
20	7/31/2013	treated	CHN	62	3.6	1.511	0013-07-31	recapture
20	8/12/2013	treated	CHN	65	3.9	1.42	0013-08-12	recapture
22	7/31/2013	treated	CHN	58	2.7	1.384	0013-07-31	recapture
22	8/12/2013	treated	CHN	61	3.1	1.366	0013-08-12	recapture
26	7/31/2013	treated	CHN	66	4.3	1.496	0013-07-31	recapture
26	8/12/2013	treated	CHN	67	4.4	1.463	0013-08-12	recapture
27	8/7/2013	treated	CHN	64	3.5	1.335	0013-08-07	recapture
27	8/13/2013	treated	CHN	64	3.8	1.45	0013-08-13	recapture
28	8/7/2013	treated	CHN	58	2.8	1.435	0013-08-07	recapture
28	8/13/2013	treated	CHN	58	2.8	1.435	0013-08-13	recapture
30	8/7/2013	treated	CHN	57	2.6	1.404	0013-08-07	recapture
30	8/13/2013	treated	CHN	59	2.6	1.266	0013-08-13	recapture
31	8/1/2013	treated	CHN	60	3.3	1.528	0013-08-01	recapture
31	8/27/2013	treated	CHN	60	2.8	1.296	0013-08-27	recapture
34	8/1/2013	treated	CHN	58	2.9	1.486	0013-08-01	recapture
34	8/27/2013	treated	CHN	61	3.3	1.454	0013-08-27	recapture
35	8/1/2013	treated	CHN	57	2.8	1.512	0013-08-01	recapture
35	8/27/2013	treated	CHN	60	3.3	1.528	0013-08-27	recapture
46	8/1/2013	treated	CHN	64	3.9	1.488	0013-08-01	recapture
46	8/27/2013	treated	CHN	67	4.4	1.463	0013-08-27	recapture
47	8/12/2013	treated	CHN	62	3.5	1.469	0013-08-12	recapture
47	8/27/2013	treated	CHN	65	3.7	1.347	0013-08-27	recapture
49	8/1/2013	treated	CHN	68	4.3	1.368	0013-08-01	recapture
49	8/27/2013	treated	CHN	74	5.8	1.431	0013-08-27	recapture
51	8/12/2013	treated	CHN	75	6.0	1.422	0013-08-12	recapture
51	8/27/2013	treated	CHN	77	6.7	1.468	0013-08-27	recapture
52	8/12/2013	treated	CHN	72	5.3	1.42	0013-08-12	recapture
52	8/27/2013	treated	CHN	76	6.5	1.481	0013-08-27	recapture
53	8/1/2013	treated	CHN	56	2.5	1.424	0013-08-01	recapture
53	8/27/2013	treated	CHN	61	2.7	1.19	0013-08-27	recapture
54	8/1/2013	treated	CHN	65	4.3	1.566	0013-08-01	recapture
54	8/27/2013	treated	CHN	72	5.5	1.474	0013-08-27	recapture
55	8/1/2013	treated	CHN	55	2.1	1.262	0013-08-01	recapture
55	8/27/2013	treated	CHN	63	3.4	1.36	0013-08-27	recapture
56	8/12/2013	treated	CHN	67	4.3	1.43	0013-08-12	recapture
56	8/27/2013	treated	CHN	69	4.8	1.461	0013-08-27	recapture
58	8/1/2013	treated	CHN	60	3.1	1.435	0013-08-01	recapture
58	8/27/2013	treated	CHN	77	7	1.533	0013-08-27	recapture
60	8/1/2013	treated	CHN	65	4.3	1.566	0013-08-01	recapture
60	8/27/2013	treated	CHN	70	5	1.458	0013-08-27	recapture
61	8/13/2013	treated	CHN	51	1.8	1.357	0013-08-13	recapture
61	8/27/2013	treated	CHN	55	2.1	1.262	0013-08-27	recapture
62	8/12/2013	treated	CHN	55	2.3	1.382	0013-08-12	recapture
62	8/28/2013	treated	CHN	64	3.7	1.411	0013-08-28	recapture
63	7/31/2013	treated	CHN	58	2.8	1.435	0013-07-31	recapture
63	8/28/2013	treated	CHN	66	4.3	1.496	0013-08-28	recapture
64	7/31/2013	treated	CHN	59	2	0.974	0013-07-31	recapture
64	8/28/2013	treated	CHN	67	4.3	1.43	0013-08-28	recapture
66	7/31/2013	treated	CHN	67	4.4	1.463	0013-07-31	recapture
66	8/28/2013	treated	CHN	72	5.6	1.5	0013-08-28	recapture
67	7/31/2013	treated	CHN	56	2.7	1.537	0013-07-31	recapture
67	8/28/2013	treated	CHN	62	3.2	1.343	0013-08-28	recapture
69	7/31/2013	treated	CHN	53	1.5	1.008	0013-07-31	recapture
69	8/28/2013	treated	CHN	60	3.2	1.481	0013-08-28	recapture
77	8/8/2013	treated	CHN	57	2.4	1.296	0013-08-08	recapture
77	8/28/2013	treated	CHN	64	3.4	1.297	0013-08-28	recapture
78	8/8/2013	treated	CHN	73	6.4	1.645	0013-08-08	recapture
78	8/28/2013	treated	CHN	77	6.8	1.489	0013-08-28	recapture
80	8/7/2013	treated	CHN	60	3.2	1.481	0013-08-07	recapture
80	8/28/2013	treated	CHN	66	4	1.391	0013-08-28	recapture
81	8/8/2013	treated	CHN	56	2.6	1.481	0013-08-08	recapture
81	8/28/2013	treated	CHN	63	3.5	1.4	0013-08-28	recapture
82	8/8/2013	treated	CHN	51	1.7	1.282	0013-08-08	recapture
82	8/28/2013	treated	CHN	55	2.2	1.322	0013-08-28	recapture
83	8/7/2013	treated	CHN	73	6.0	1.542	0013-08-07	recapture
83	8/28/2013	treated	CHN	76	6.4	1.458	0013-08-28	recapture
84	8/7/2013	treated	CHN	56	2.5	1.424	0013-08-07	recapture
84	9/10/2013	treated	CHN	65	3.7	1.347	0013-09-10	recapture
86	8/7/2013	treated	CHN	60	2.8	1.296	0013-08-07	recapture
86	9/10/2013	treated	CHN	73	5.7	1.465	0013-09-10	recapture
87	8/28/2013	treated	CHN	44	1.1	1.291	0013-08-28	recapture
87	9/10/2013	treated	CHN	47	1.6	1.541	0013-09-10	recapture
88	8/12/2013	treated	CHN	60	2.8	1.296	0013-08-12	recapture
88	9/10/2013	treated	CHN	80	7.5	1.465	0013-09-10	recapture
89	8/12/2013	treated	CHN	61	3.3	1.454	0013-08-12	recapture
89	9/10/2013	treated	CHN	64	3.4	1.297	0013-09-10	recapture
90	8/13/2013	treated	CHN	59	2.2	1.071	0013-08-13	recapture
90	9/10/2013	treated	CHN	69	4.4	1.339	0013-09-10	recapture
91	8/28/2013	treated	CHN	72	5.1	1.366	0013-08-28	recapture
91	9/10/2013	treated	CHN	75	6.1	1.446	0013-09-10	recapture
94	8/27/2013	treated	CHN	59	3.1	1.509	0013-08-27	recapture
94	9/17/2013	treated	CHN	62	3.6	1.511	0013-09-17	recapture
97	7/31/2013	treated	CHN	67	4.1	1.363	0013-07-31	recapture
97	9/17/2013	treated	CHN	73	NA	NA	0013-09-17	recapture
99	8/1/2013	treated	CHN	59	2.9	1.412	0013-08-01	recapture
99	9/17/2013	treated	CHN	71	NA	NA	0013-09-17	recapture
100	8/27/2013	treated	CHN	75	6.4	1.517	0013-08-27	recapture
100	9/17/2013	treated	CHN	77	NA	NA	0013-09-17	recapture
101	8/27/2013	treated	CHN	73	5.5	1.414	0013-08-27	recapture
101	9/17/2013	treated	CHN	75	NA	NA	0013-09-17	recapture
105	8/1/2013	treated	CHN	61	3.2	1.41	0013-08-01	recapture
105	9/19/2013	treated	CHN	69	4.3	1.309	0013-09-19	recapture
107	8/28/2013	treated	CHN	60	3.1	1.435	0013-08-28	recapture
107	9/19/2013	treated	CHN	63	3.8	1.52	0013-09-19	recapture
108	8/27/2013	treated	CHN	46	1.2	1.233	0013-08-27	recapture
108	9/19/2013	treated	CHN	50	1.7	1.36	0013-09-19	recapture
111	9/10/2013	treated	CHN	73	5.9	1.517	0013-09-10	recapture
111	9/19/2013	treated	CHN	74	6.2	1.53	0013-09-19	recapture
112	8/7/2013	treated	CHN	49	1.6	1.36	0013-08-07	recapture
112	9/19/2013	treated	CHN	77	6.8	1.489	0013-09-19	recapture
113	8/7/2013	treated	CHN	71	5.5	1.537	0013-08-07	recapture
113	9/19/2013	treated	CHN	79	6.8	1.379	0013-09-19	recapture
115	8/7/2013	treated	CHN	67	NA	NA	0013-08-07	recapture
115	9/19/2013	treated	CHN	73	6.4	1.645	0013-09-19	recapture
120	9/10/2013	treated	CHN	76	6	1.367	0013-09-10	recapture
120	9/19/2013	treated	CHN	77	6	1.314	0013-09-19	recapture
125	8/13/2013	treated	CHN	68	4.6	1.463	0013-08-13	recapture
125	9/19/2013	treated	CHN	73	5.7	1.465	0013-09-19	recapture
126	9/10/2013	treated	CHN	67	3.8	1.263	0013-09-10	recapture
126	9/19/2013	treated	CHN	69	4.2	1.279	0013-09-19	recapture
127	8/12/2013	treated	CHN	61	3.2	1.41	0013-08-12	recapture
127	9/19/2013	treated	CHN	69	4	1.218	0013-09-19	recapture
129	8/12/2013	treated	CHN	64	3.5	1.335	0013-08-12	recapture
129	9/19/2013	treated	CHN	77	5.8	1.27	0013-09-19	recapture
NA	7/31/2013	treated	CHN	66	4.6	1.600022261	0013-07-31	all
NA	7/31/2013	treated	CHN	50	1.9	1.52	0013-07-31	all
NA	7/31/2013	treated	CHN	54	2.4	1.524157903	0013-07-31	all
NA	7/31/2013	treated	CHN	53	2.4	1.612069023	0013-07-31	all
NA	7/31/2013	treated	CHN	55	2	1.202103681	0013-07-31	all
NA	7/31/2013	treated	CHN	55	3	1.803155522	0013-07-31	all
NA	7/31/2013	treated	CHN	50	1.7	1.36	0013-07-31	all
NA	7/31/2013	treated	CHN	46	1.6	1.643790581	0013-07-31	all
NA	7/31/2013	treated	CHN	45	1.9	2.085048011	0013-07-31	all
NA	7/31/2013	treated	CHN	57	2.7	1.457938475	0013-07-31	all
NA	7/31/2013	treated	CHN	53	2.1	1.410560395	0013-07-31	all
NA	7/31/2013	treated	CHN	50	2.4	1.92	0013-07-31	all
NA	7/31/2013	treated	CHN	65	4.1	1.492944925	0013-07-31	all
NA	7/31/2013	treated	CHN	55	2.5	1.502629602	0013-07-31	all
NA	7/31/2013	treated	CHN	53	3.4	2.28376445	0013-07-31	all
NA	7/31/2013	treated	CHN	69	5.5	1.674231147	0013-07-31	all
NA	7/31/2013	treated	CHN	46	1.3	1.335579847	0013-07-31	all
NA	7/31/2013	treated	CHN	55	2.3	1.382419234	0013-07-31	all
NA	7/31/2013	treated	CHN	67	5.1	1.695687302	0013-07-31	all
NA	7/31/2013	treated	CHN	61	3.1	1.365753081	0013-07-31	all
NA	7/31/2013	treated	CHN	69	5.3	1.613350015	0013-07-31	all
NA	7/31/2013	treated	CHN	49	1.2	1.01998317	0013-07-31	all
NA	7/31/2013	treated	CHN	62	3.3	1.38464637	0013-07-31	all
NA	7/31/2013	treated	CHN	65	4.4	1.602184797	0013-07-31	all
NA	7/31/2013	treated	CHN	66	4.4	1.530456076	0013-07-31	all
NA	7/31/2013	treated	CHN	62	3.4	1.426605351	0013-07-31	all
NA	7/31/2013	treated	CHN	60	3.2	1.481481481	0013-07-31	all
NA	7/31/2013	treated	CHN	52	2.1	1.493513883	0013-07-31	all
NA	7/31/2013	treated	CHN	52	2.3	1.6357533	0013-07-31	all
NA	7/31/2013	treated	CHN	69	5	1.522028316	0013-07-31	all
NA	7/31/2013	treated	CHN	68	4.4	1.399348667	0013-07-31	all
NA	7/31/2013	treated	CHN	54	2.2	1.397144744	0013-07-31	all
NA	7/31/2013	treated	CHN	60	3	1.388888889	0013-07-31	all
NA	7/31/2013	treated	CHN	60	3.2	1.481481481	0013-07-31	all
NA	7/31/2013	treated	CHN	45	1.2	1.316872428	0013-07-31	all
NA	7/31/2013	treated	CHN	60	2.9	1.342592593	0013-07-31	all
NA	7/31/2013	treated	CHN	68	4.9	1.558365561	0013-07-31	all
NA	7/31/2013	treated	CHN	56	2.3	1.309675656	0013-07-31	all
NA	7/31/2013	treated	CHN	69	4.5	1.369825484	0013-07-31	all
NA	7/31/2013	treated	CHN	42	1.5	2.024619372	0013-07-31	all
NA	7/31/2013	treated	CHN	62	3.3	1.38464637	0013-07-31	all
NA	7/31/2013	treated	CHN	50	2.1	1.68	0013-07-31	all
NA	7/31/2013	treated	CHN	46	1.4	1.438316758	0013-07-31	all
NA	7/31/2013	treated	CHN	51	2.1	1.583101522	0013-07-31	all
NA	7/31/2013	treated	CHN	53	2.1	1.410560395	0013-07-31	all
NA	7/31/2013	treated	CHN	61	3.3	1.453866183	0013-07-31	all
NA	7/31/2013	treated	CHN	69	4.8	1.461147183	0013-07-31	all
NA	7/31/2013	treated	CHN	50	1.8	1.44	0013-07-31	all
NA	7/31/2013	treated	CHN	48	1.6	1.446759259	0013-07-31	all
NA	7/31/2013	treated	CHN	57	2.5	1.349943032	0013-07-31	all
NA	7/31/2013	treated	CHN	69	4.6	1.400266051	0013-07-31	all
NA	7/31/2013	treated	CHN	53	1.9	1.27622131	0013-07-31	all
NA	7/31/2013	treated	CHN	50	1.8	1.44	0013-07-31	all
NA	7/31/2013	treated	CHN	53	2	1.343390853	0013-07-31	all
NA	7/31/2013	treated	CHN	51	2.1	1.583101522	0013-07-31	all
NA	7/31/2013	treated	CHN	53	1.9	1.27622131	0013-07-31	all
NA	7/31/2013	treated	CHN	53	2	1.343390853	0013-07-31	all
NA	7/31/2013	treated	CHN	49	1.6	1.35997756	0013-07-31	all
NA	7/31/2013	treated	CHN	66	5.5	1.913070095	0013-07-31	all
NA	7/31/2013	treated	CHN	45	1.7	1.865569273	0013-07-31	all
NA	7/31/2013	treated	CHN	60	3.3	1.527777778	0013-07-31	all
NA	7/31/2013	treated	CHN	55	2.7	1.62283997	0013-07-31	all
NA	7/31/2013	treated	CHN	59	2.9	1.412023625	0013-07-31	all
NA	7/31/2013	treated	CHN	58	2.7	1.383820575	0013-07-31	all
NA	7/31/2013	treated	CHN	48	1.4	1.265914352	0013-07-31	all
NA	7/31/2013	treated	CHN	63	3.7	1.479721812	0013-07-31	all
NA	7/31/2013	treated	CHN	69	4.1	1.248063219	0013-07-31	all
NA	7/31/2013	treated	CHN	43	1.5	1.886626335	0013-07-31	all
NA	7/31/2013	treated	CHN	55	2.5	1.502629602	0013-07-31	all
NA	7/31/2013	treated	CHN	52	2.2	1.564633591	0013-07-31	all
NA	7/31/2013	treated	CHN	58	2.7	1.383820575	0013-07-31	all
NA	7/31/2013	treated	CHN	50	2.6	2.08	0013-07-31	all
NA	7/31/2013	treated	CHN	56	2.6	1.480502915	0013-07-31	all
NA	7/31/2013	treated	CHN	41	0.9	1.305842922	0013-07-31	all
NA	7/31/2013	treated	CHN	60	3.5	1.62037037	0013-07-31	all
NA	7/31/2013	treated	CHN	55	2.6	1.562734786	0013-07-31	all
NA	7/31/2013	treated	CHN	57	2.8	1.511936196	0013-07-31	all
NA	7/31/2013	treated	CHN	69	5	1.522028316	0013-07-31	all
NA	7/31/2013	treated	CHN	55	2.7	1.62283997	0013-07-31	all
NA	7/31/2013	treated	CHN	55	2.5	1.502629602	0013-07-31	all
NA	7/31/2013	treated	CHN	47	1.7	1.637402117	0013-07-31	all
NA	7/31/2013	treated	CHN	64	3.5	1.335144043	0013-07-31	all
NA	7/31/2013	treated	CHN	58	3	1.537578416	0013-07-31	all
NA	7/31/2013	treated	CHN	53	2.4	1.612069023	0013-07-31	all
NA	7/31/2013	treated	CHN	67	4.1	1.363199596	0013-07-31	all
NA	7/31/2013	treated	CHN	57	2.8	1.511936196	0013-07-31	all
NA	7/31/2013	treated	CHN	54	2.3	1.460651323	0013-07-31	all
NA	7/31/2013	treated	CHN	50	2	1.6	0013-07-31	all
NA	7/31/2013	treated	CHN	66	4.3	1.495672983	0013-07-31	all
NA	7/31/2013	treated	CHN	53	2.6	1.746408109	0013-07-31	all
NA	7/31/2013	treated	CHN	56	2.3	1.309675656	0013-07-31	all
NA	7/31/2013	treated	CHN	55	2.4	1.442524418	0013-07-31	all
NA	7/31/2013	treated	CHN	61	3.5	1.541979285	0013-07-31	all
NA	7/31/2013	treated	CHN	60	3	1.388888889	0013-07-31	all
NA	7/31/2013	treated	CHN	66	3.9	1.356540613	0013-07-31	all
NA	7/31/2013	treated	CHN	56	2.4	1.366618076	0013-07-31	all
NA	7/31/2013	treated	CHN	64	3.4	1.29699707	0013-07-31	all
NA	7/31/2013	treated	CHN	69	5.2	1.582909448	0013-07-31	all
NA	7/31/2013	treated	CHN	58	2.7	1.383820575	0013-07-31	all
NA	7/31/2013	treated	CHN	63	3.7	1.479721812	0013-07-31	all
NA	7/31/2013	treated	CHN	69	5.2	1.582909448	0013-07-31	all
NA	7/31/2013	treated	CHN	55	2.3	1.382419234	0013-07-31	all
NA	7/31/2013	treated	CHN	54	2.3	1.460651323	0013-07-31	all
NA	7/31/2013	treated	CHN	60	2.8	1.296296296	0013-07-31	all
NA	7/31/2013	treated	CHN	59	3.2	1.558095034	0013-07-31	all
NA	7/31/2013	treated	CHN	63	4	1.599699257	0013-07-31	all
NA	7/31/2013	treated	CHN	53	2.1	1.410560395	0013-07-31	all
NA	7/31/2013	treated	CHN	62	3.2	1.342687389	0013-07-31	all
NA	7/31/2013	treated	CHN	54	2.5	1.587664482	0013-07-31	all
NA	7/31/2013	treated	CHN	59	3.2	1.558095034	0013-07-31	all
NA	7/31/2013	treated	CHN	60	3.1	1.435185185	0013-07-31	all
NA	7/31/2013	treated	CHN	44	1.1	1.291322314	0013-07-31	all
NA	7/31/2013	treated	CHN	67	4.4	1.462945908	0013-07-31	all
NA	7/31/2013	treated	CHN	62	4.2	1.762277198	0013-07-31	all
NA	7/31/2013	treated	CHN	65	4.7	1.71142467	0013-07-31	all
NA	7/31/2013	treated	CHN	51	2.1	1.583101522	0013-07-31	all
NA	7/31/2013	treated	CHN	63	3.9	1.559706775	0013-07-31	all
NA	7/31/2013	treated	CHN	51	2	1.507715735	0013-07-31	all
NA	7/31/2013	treated	CHN	57	2.6	1.403940754	0013-07-31	all
NA	7/31/2013	treated	CHN	69	4.8	1.461147183	0013-07-31	all
NA	7/31/2013	treated	CHN	67	4.4	1.462945908	0013-07-31	all
NA	7/31/2013	treated	CHN	61	3.7	1.630092387	0013-07-31	all
NA	7/31/2013	treated	CHN	49	1.7	1.444976158	0013-07-31	all
NA	7/31/2013	treated	CHN	50	1.9	1.52	0013-07-31	all
NA	7/31/2013	treated	CHN	69	5	1.522028316	0013-07-31	all
NA	7/31/2013	treated	CHN	59	2	0.973809396	0013-07-31	all
NA	7/31/2013	treated	CHN	53	2	1.343390853	0013-07-31	all
NA	7/31/2013	treated	CHN	52	1.9	1.351274465	0013-07-31	all
NA	7/31/2013	treated	CHN	42	1	1.349746248	0013-07-31	all
NA	7/31/2013	treated	CHN	66	4.3	1.495672983	0013-07-31	all
NA	7/31/2013	treated	CHN	54	2.4	1.524157903	0013-07-31	all
NA	7/31/2013	treated	CHN	55	2.1	1.262208866	0013-07-31	all
NA	7/31/2013	treated	CHN	55	2	1.202103681	0013-07-31	all
NA	7/31/2013	treated	CHN	54	1.9	1.206625006	0013-07-31	all
NA	7/31/2013	treated	CHN	53	1.5	1.00754314	0013-07-31	all
NA	7/31/2013	treated	CHN	65	3.8	1.383705052	0013-07-31	all
NA	7/31/2013	treated	CHN	50	1.8	1.44	0013-07-31	all
NA	7/31/2013	treated	CHN	56	2.3	1.309675656	0013-07-31	all
NA	7/31/2013	treated	CHN	69	4.4	1.339384918	0013-07-31	all
NA	7/31/2013	treated	CHN	49	1.9	1.614973353	0013-07-31	all
NA	7/31/2013	treated	CHN	62	3.8	1.594441274	0013-07-31	all
NA	7/31/2013	treated	CHN	68	4.7	1.494758803	0013-07-31	all
NA	7/31/2013	treated	CHN	59	2.7	1.314642685	0013-07-31	all
NA	7/31/2013	treated	CHN	61	3.6	1.586035836	0013-07-31	all
NA	7/31/2013	treated	CHN	50	2.3	1.84	0013-07-31	all
NA	7/31/2013	treated	CHN	53	2.3	1.544899481	0013-07-31	all
NA	7/31/2013	treated	CHN	52	2.1	1.493513883	0013-07-31	all
NA	7/31/2013	treated	CHN	56	2.5	1.423560496	0013-07-31	all
NA	7/31/2013	treated	CHN	60	3.4	1.574074074	0013-07-31	all
NA	7/31/2013	treated	CHN	67	4.9	1.629189761	0013-07-31	all
NA	7/31/2013	treated	CHN	49	2.7	2.294962133	0013-07-31	all
NA	7/31/2013	treated	CHN	62	3.6	1.510523312	0013-07-31	all
NA	7/31/2013	treated	CHN	60	3.5	1.62037037	0013-07-31	all
NA	7/31/2013	treated	CHN	59	2.9	1.412023625	0013-07-31	all
NA	7/31/2013	treated	CHN	57	2.4	1.295945311	0013-07-31	all
NA	7/31/2013	treated	CHN	51	1.9	1.432329949	0013-07-31	all
NA	7/31/2013	treated	CHN	58	2.8	1.435073189	0013-07-31	all
NA	7/31/2013	treated	CHN	50	1.7	1.36	0013-07-31	all
NA	7/31/2013	treated	CHN	51	2	1.507715735	0013-07-31	all
NA	7/31/2013	treated	CHN	57	3	1.619931639	0013-07-31	all
NA	7/31/2013	treated	CHN	56	2.9	1.651330175	0013-07-31	all
NA	7/31/2013	treated	CHN	49	1.9	1.614973353	0013-07-31	all
NA	7/31/2013	treated	CHN	52	2	1.422394174	0013-07-31	all
NA	7/31/2013	treated	CHN	63	3.7	1.479721812	0013-07-31	all
NA	7/31/2013	treated	CHN	50	1.9	1.52	0013-07-31	all
NA	7/31/2013	treated	CHN	52	1.9	1.351274465	0013-07-31	all
NA	7/31/2013	treated	CHN	60	3.1	1.435185185	0013-07-31	all
NA	7/31/2013	treated	CHN	50	1.9	1.52	0013-07-31	all
NA	7/31/2013	treated	CHN	67	5.4	1.795433614	0013-07-31	all
NA	7/31/2013	treated	CHN	45	1.4	1.536351166	0013-07-31	all
NA	7/31/2013	treated	CHN	57	2.5	1.349943032	0013-07-31	all
NA	7/31/2013	treated	CHN	57	3	1.619931639	0013-07-31	all
NA	7/31/2013	treated	CHN	56	2.7	1.537445335	0013-07-31	all
NA	7/31/2013	treated	CHN	57	3	1.619931639	0013-07-31	all
NA	8/1/2013	treated	CHN	61	3.2	1.409809632	0013-08-01	all
NA	8/1/2013	treated	CHN	62	3.6	1.510523312	0013-08-01	all
NA	8/1/2013	treated	CHN	53	2.2	1.477729938	0013-08-01	all
NA	8/1/2013	treated	CHN	63	4.3	1.719676701	0013-08-01	all
NA	8/1/2013	treated	CHN	55	3.2	1.92336589	0013-08-01	all
NA	8/1/2013	treated	CHN	57	2.5	1.349943032	0013-08-01	all
NA	8/1/2013	treated	CHN	64	4.1	1.564025879	0013-08-01	all
NA	8/1/2013	treated	CHN	56	2.6	1.480502915	0013-08-01	all
NA	8/1/2013	treated	CHN	49	1.6	1.35997756	0013-08-01	all
NA	8/1/2013	treated	CHN	44	0.9	1.056536439	0013-08-01	all
NA	8/1/2013	treated	CHN	52	2	1.422394174	0013-08-01	all
NA	8/1/2013	treated	CHN	53	2.1	1.410560395	0013-08-01	all
NA	8/1/2013	treated	CHN	51	1.9	1.432329949	0013-08-01	all
NA	8/1/2013	treated	CHN	62	3.2	1.342687389	0013-08-01	all
NA	8/1/2013	treated	CHN	60	2.9	1.342592593	0013-08-01	all
NA	8/1/2013	treated	CHN	68	4.6	1.462955424	0013-08-01	all
NA	8/1/2013	treated	CHN	58	3	1.537578416	0013-08-01	all
NA	8/1/2013	treated	CHN	59	3.1	1.509404564	0013-08-01	all
NA	8/1/2013	treated	CHN	61	3.5	1.541979285	0013-08-01	all
NA	8/1/2013	treated	CHN	57	2.8	1.511936196	0013-08-01	all
NA	8/1/2013	treated	CHN	52	2.1	1.493513883	0013-08-01	all
NA	8/1/2013	treated	CHN	58	2.9	1.486325803	0013-08-01	all
NA	8/1/2013	treated	CHN	58	3.3	1.691336258	0013-08-01	all
NA	8/1/2013	treated	CHN	57	2.8	1.511936196	0013-08-01	all
NA	8/1/2013	treated	CHN	60	2.9	1.342592593	0013-08-01	all
NA	8/1/2013	treated	CHN	50	1.6	1.28	0013-08-01	all
NA	8/1/2013	treated	CHN	44	1.1	1.291322314	0013-08-01	all
NA	8/1/2013	treated	CHN	56	2.4	1.366618076	0013-08-01	all
NA	8/1/2013	treated	CHN	50	2	1.6	0013-08-01	all
NA	8/1/2013	treated	CHN	47	1.6	1.541084345	0013-08-01	all
NA	8/1/2013	treated	CHN	60	2.8	1.296296296	0013-08-01	all
NA	8/1/2013	treated	CHN	49	2.1	1.784970548	0013-08-01	all
NA	8/1/2013	treated	CHN	51	1.8	1.356944162	0013-08-01	all
NA	8/1/2013	treated	CHN	55	2.2	1.32231405	0013-08-01	all
NA	8/1/2013	treated	CHN	50	2.1	1.68	0013-08-01	all
NA	8/1/2013	treated	CHN	52	2.3	1.6357533	0013-08-01	all
NA	8/1/2013	treated	CHN	43	1.2	1.509301068	0013-08-01	all
NA	8/1/2013	treated	CHN	60	3	1.388888889	0013-08-01	all
NA	8/1/2013	treated	CHN	48	1.6	1.446759259	0013-08-01	all
NA	8/1/2013	treated	CHN	68	4.5	1.431152046	0013-08-01	all
NA	8/1/2013	treated	CHN	57	2.8	1.511936196	0013-08-01	all
NA	8/1/2013	treated	CHN	56	2.4	1.366618076	0013-08-01	all
NA	8/1/2013	treated	CHN	48	2	1.808449074	0013-08-01	all
NA	8/1/2013	treated	CHN	51	1.9	1.432329949	0013-08-01	all
NA	8/1/2013	treated	CHN	58	2.6	1.332567961	0013-08-01	all
NA	8/1/2013	treated	CHN	49	0.9	0.764987378	0013-08-01	all
NA	8/1/2013	treated	CHN	55	1.8	1.081893313	0013-08-01	all
NA	8/1/2013	treated	CHN	56	2.6	1.480502915	0013-08-01	all
NA	8/1/2013	treated	CHN	53	2.1	1.410560395	0013-08-01	all
NA	8/1/2013	treated	CHN	64	4	1.525878906	0013-08-01	all
NA	8/1/2013	treated	CHN	60	3.1	1.435185185	0013-08-01	all
NA	8/1/2013	treated	CHN	48	1.6	1.446759259	0013-08-01	all
NA	8/1/2013	treated	CHN	51	2.4	1.809258882	0013-08-01	all
NA	8/1/2013	treated	CHN	60	3.1	1.435185185	0013-08-01	all
NA	8/1/2013	treated	CHN	45	1.2	1.316872428	0013-08-01	all
NA	8/1/2013	treated	CHN	53	2	1.343390853	0013-08-01	all
NA	8/1/2013	treated	CHN	60	3.2	1.481481481	0013-08-01	all
NA	8/1/2013	treated	CHN	61	2.9	1.277639979	0013-08-01	all
NA	8/1/2013	treated	CHN	52	1.7	1.209035048	0013-08-01	all
NA	8/1/2013	treated	CHN	49	1.8	1.529974755	0013-08-01	all
NA	8/1/2013	treated	CHN	66	3.8	1.32175752	0013-08-01	all
NA	8/1/2013	treated	CHN	46	1.5	1.54105367	0013-08-01	all
NA	8/1/2013	treated	CHN	56	2.2	1.252733236	0013-08-01	all
NA	8/1/2013	treated	CHN	55	2.1	1.262208866	0013-08-01	all
NA	8/1/2013	treated	CHN	68	4.1	1.30393853	0013-08-01	all
NA	8/1/2013	treated	CHN	56	2.5	1.423560496	0013-08-01	all
NA	8/1/2013	treated	CHN	60	3.1	1.435185185	0013-08-01	all
NA	8/1/2013	treated	CHN	66	4.5	1.565239169	0013-08-01	all
NA	8/1/2013	treated	CHN	56	1.8	1.024963557	0013-08-01	all
NA	8/1/2013	treated	CHN	62	3.3	1.38464637	0013-08-01	all
NA	8/1/2013	treated	CHN	51	1.9	1.432329949	0013-08-01	all
NA	8/1/2013	treated	CHN	61	3	1.32169653	0013-08-01	all
NA	8/1/2013	treated	CHN	49	1.6	1.35997756	0013-08-01	all
NA	8/1/2013	treated	CHN	47	1.8	1.733719889	0013-08-01	all
NA	8/1/2013	treated	CHN	49	1.7	1.444976158	0013-08-01	all
NA	8/1/2013	treated	CHN	45	1.3	1.426611797	0013-08-01	all
NA	8/1/2013	treated	CHN	60	3	1.388888889	0013-08-01	all
NA	8/1/2013	treated	CHN	64	4	1.525878906	0013-08-01	all
NA	8/1/2013	treated	CHN	64	3.7	1.411437988	0013-08-01	all
NA	8/1/2013	treated	CHN	56	2.4	1.366618076	0013-08-01	all
NA	8/1/2013	treated	CHN	57	2.3	1.24194759	0013-08-01	all
NA	8/1/2013	treated	CHN	50	1.8	1.44	0013-08-01	all
NA	8/1/2013	treated	CHN	56	2.5	1.423560496	0013-08-01	all
NA	8/1/2013	treated	CHN	64	4.2	1.602172852	0013-08-01	all
NA	8/1/2013	treated	CHN	48	1.6	1.446759259	0013-08-01	all
NA	8/1/2013	treated	CHN	56	3	1.708272595	0013-08-01	all
NA	8/1/2013	treated	CHN	61	3.2	1.409809632	0013-08-01	all
NA	8/1/2013	treated	CHN	61	3.6	1.586035836	0013-08-01	all
NA	8/1/2013	treated	CHN	68	4.3	1.367545288	0013-08-01	all
NA	8/1/2013	treated	CHN	66	4.4	1.530456076	0013-08-01	all
NA	8/1/2013	treated	CHN	60	3.3	1.527777778	0013-08-01	all
NA	8/1/2013	treated	CHN	60	3.2	1.481481481	0013-08-01	all
NA	8/1/2013	treated	CHN	49	1.5	1.274978963	0013-08-01	all
NA	8/1/2013	treated	CHN	53	2.2	1.477729938	0013-08-01	all
NA	8/7/2013	treated	CHN	47	1.5	1.444766574	0013-08-07	all
NA	8/7/2013	treated	CHN	63	3.4	1.359744368	0013-08-07	all
NA	8/7/2013	treated	CHN	71	5	1.396995342	0013-08-07	all
NA	8/7/2013	treated	CHN	58	2.7	1.383820575	0013-08-07	all
NA	8/7/2013	treated	CHN	54	2.1	1.333638165	0013-08-07	all
NA	8/7/2013	treated	CHN	72	5.4	1.446759259	0013-08-07	all
NA	8/7/2013	treated	CHN	50	1.6	1.28	0013-08-07	all
NA	8/7/2013	treated	CHN	48	1.7	1.537181713	0013-08-07	all
NA	8/7/2013	treated	CHN	53	2.3	1.544899481	0013-08-07	all
NA	8/7/2013	treated	CHN	49	1.8	1.529974755	0013-08-07	all
NA	8/7/2013	treated	CHN	55	2.1	1.262208866	0013-08-07	all
NA	8/7/2013	treated	CHN	52	2	1.422394174	0013-08-07	all
NA	8/7/2013	treated	CHN	57	2.7	1.457938475	0013-08-07	all
NA	8/7/2013	treated	CHN	54	2.4	1.524157903	0013-08-07	all
NA	8/7/2013	treated	CHN	58	2.8	1.435073189	0013-08-07	all
NA	8/7/2013	treated	CHN	50	2	1.6	0013-08-07	all
NA	8/7/2013	treated	CHN	46	1.7	1.746527492	0013-08-07	all
NA	8/7/2013	treated	CHN	56	2.5	1.423560496	0013-08-07	all
NA	8/7/2013	treated	CHN	56	2.3	1.309675656	0013-08-07	all
NA	8/7/2013	treated	CHN	45	1.1	1.207133059	0013-08-07	all
NA	8/7/2013	treated	CHN	58	2.6	1.332567961	0013-08-07	all
NA	8/7/2013	treated	CHN	50	1.6	1.28	0013-08-07	all
NA	8/7/2013	treated	CHN	48	1.6	1.446759259	0013-08-07	all
NA	8/7/2013	treated	CHN	48	1.4	1.265914352	0013-08-07	all
NA	8/7/2013	treated	CHN	55	2.1	1.262208866	0013-08-07	all
NA	8/7/2013	treated	CHN	47	1.4	1.348448802	0013-08-07	all
NA	8/7/2013	treated	CHN	52	1.8	1.280154756	0013-08-07	all
NA	8/7/2013	treated	CHN	62	3.7	1.552482293	0013-08-07	all
NA	8/7/2013	treated	CHN	70	5.2	1.516034985	0013-08-07	all
NA	8/7/2013	treated	CHN	55	2.3	1.382419234	0013-08-07	all
NA	8/7/2013	treated	CHN	69	4.8	1.461147183	0013-08-07	all
NA	8/7/2013	treated	CHN	49	1.7	1.444976158	0013-08-07	all
NA	8/7/2013	treated	CHN	48	1.4	1.265914352	0013-08-07	all
NA	8/7/2013	treated	CHN	61	3.4	1.497922734	0013-08-07	all
NA	8/7/2013	treated	CHN	65	4	1.456531634	0013-08-07	all
NA	8/7/2013	treated	CHN	54	2	1.270131586	0013-08-07	all
NA	8/7/2013	treated	CHN	54	2	1.270131586	0013-08-07	all
NA	8/7/2013	treated	CHN	46	1.3	1.335579847	0013-08-07	all
NA	8/7/2013	treated	CHN	47	1.4	1.348448802	0013-08-07	all
NA	8/7/2013	treated	CHN	49	1.5	1.274978963	0013-08-07	all
NA	8/7/2013	treated	CHN	52	1.9	1.351274465	0013-08-07	all
NA	8/7/2013	treated	CHN	64	3.6	1.373291016	0013-08-07	all
NA	8/7/2013	treated	CHN	50	1.4	1.12	0013-08-07	all
NA	8/7/2013	treated	CHN	48	1.4	1.265914352	0013-08-07	all
NA	8/7/2013	treated	CHN	52	1.8	1.280154756	0013-08-07	all
NA	8/7/2013	treated	CHN	45	1.2	1.316872428	0013-08-07	all
NA	8/7/2013	treated	CHN	46	1.3	1.335579847	0013-08-07	all
NA	8/7/2013	treated	CHN	51	2	1.507715735	0013-08-07	all
NA	8/7/2013	treated	CHN	46	1.4	1.438316758	0013-08-07	all
NA	8/7/2013	treated	CHN	54	2.1	1.333638165	0013-08-07	all
NA	8/7/2013	treated	CHN	42	1.1	1.484720872	0013-08-07	all
NA	8/7/2013	treated	CHN	57	2.4	1.295945311	0013-08-07	all
NA	8/7/2013	treated	CHN	57	2.7	1.457938475	0013-08-07	all
NA	8/7/2013	treated	CHN	55	2.2	1.32231405	0013-08-07	all
NA	8/7/2013	treated	CHN	55	2	1.202103681	0013-08-07	all
NA	8/7/2013	treated	CHN	64	3.5	1.335144043	0013-08-07	all
NA	8/7/2013	treated	CHN	47	1.4	1.348448802	0013-08-07	all
NA	8/7/2013	treated	CHN	60	3.4	1.574074074	0013-08-07	all
NA	8/7/2013	treated	CHN	62	3.3	1.38464637	0013-08-07	all
NA	8/7/2013	treated	CHN	53	2.3	1.544899481	0013-08-07	all
NA	8/7/2013	treated	CHN	71	5.2	1.452875156	0013-08-07	all
NA	8/7/2013	treated	CHN	55	2.3	1.382419234	0013-08-07	all
NA	8/7/2013	treated	CHN	63	3.3	1.319751887	0013-08-07	all
NA	8/7/2013	treated	CHN	58	2.8	1.435073189	0013-08-07	all
NA	8/7/2013	treated	CHN	45	1.3	1.426611797	0013-08-07	all
NA	8/7/2013	treated	CHN	49	1.6	1.35997756	0013-08-07	all
NA	8/7/2013	treated	CHN	71	5.7	1.59257469	0013-08-07	all
NA	8/7/2013	treated	CHN	58	2.8	1.435073189	0013-08-07	all
NA	8/7/2013	treated	CHN	66	4.3	1.495672983	0013-08-07	all
NA	8/7/2013	treated	CHN	71	5.5	1.536694877	0013-08-07	all
NA	8/7/2013	treated	CHN	66	4.6	1.600022261	0013-08-07	all
NA	8/7/2013	treated	CHN	48	1.5	1.356336806	0013-08-07	all
NA	8/7/2013	treated	CHN	66	4.9	1.704371539	0013-08-07	all
NA	8/7/2013	treated	CHN	49	1.5	1.274978963	0013-08-07	all
NA	8/7/2013	treated	CHN	51	1.9	1.432329949	0013-08-07	all
NA	8/7/2013	treated	CHN	56	2.6	1.480502915	0013-08-07	all
NA	8/7/2013	treated	CHN	63	3.5	1.399736849	0013-08-07	all
NA	8/7/2013	treated	CHN	56	2.5	1.423560496	0013-08-07	all
NA	8/7/2013	treated	CHN	54	2.1	1.333638165	0013-08-07	all
NA	8/7/2013	treated	CHN	49	1.5	1.274978963	0013-08-07	all
NA	8/7/2013	treated	CHN	63	3.5	1.399736849	0013-08-07	all
NA	8/7/2013	treated	CHN	64	3.5	1.335144043	0013-08-07	all
NA	8/7/2013	treated	CHN	65	4.4	1.602184797	0013-08-07	all
NA	8/7/2013	treated	CHN	50	1.7	1.36	0013-08-07	all
NA	8/7/2013	treated	CHN	62	3.2	1.342687389	0013-08-07	all
NA	8/7/2013	treated	CHN	48	1.7	1.537181713	0013-08-07	all
NA	8/7/2013	treated	CHN	62	3.2	1.342687389	0013-08-07	all
NA	8/7/2013	treated	CHN	64	3.9	1.487731934	0013-08-07	all
NA	8/7/2013	treated	CHN	57	2.6	1.403940754	0013-08-07	all
NA	8/7/2013	treated	CHN	43	1	1.25775089	0013-08-07	all
NA	8/7/2013	treated	CHN	45	1.6	1.755829904	0013-08-07	all
NA	8/7/2013	treated	CHN	65	3.9	1.420118343	0013-08-07	all
NA	8/7/2013	treated	CHN	65	4.1	1.492944925	0013-08-07	all
NA	8/7/2013	treated	CHN	70	4.9	1.428571429	0013-08-07	all
NA	8/7/2013	treated	CHN	63	4	1.599699257	0013-08-07	all
NA	8/7/2013	treated	CHN	58	2.9	1.486325803	0013-08-07	all
NA	8/7/2013	treated	CHN	71	5.5	1.536694877	0013-08-07	all
NA	8/7/2013	treated	CHN	48	1.7	1.537181713	0013-08-07	all
NA	8/7/2013	treated	CHN	59	2.7	1.314642685	0013-08-07	all
NA	8/7/2013	treated	CHN	58	2.6	1.332567961	0013-08-07	all
NA	8/7/2013	treated	CHN	64	3.5	1.335144043	0013-08-07	all
NA	8/7/2013	treated	CHN	55	2.5	1.502629602	0013-08-07	all
NA	8/7/2013	treated	CHN	71	5.2	1.452875156	0013-08-07	all
NA	8/7/2013	treated	CHN	49	1.4	1.189980365	0013-08-07	all
NA	8/7/2013	treated	CHN	68	3.3	1.0495115	0013-08-07	all
NA	8/7/2013	treated	CHN	48	1.5	1.356336806	0013-08-07	all
NA	8/7/2013	treated	CHN	50	1.8	1.44	0013-08-07	all
NA	8/7/2013	treated	CHN	60	2.8	1.296296296	0013-08-07	all
NA	8/7/2013	treated	CHN	55	2.1	1.262208866	0013-08-07	all
NA	8/7/2013	treated	CHN	55	2.2	1.32231405	0013-08-07	all
NA	8/7/2013	treated	CHN	60	2.5	1.157407407	0013-08-07	all
NA	8/7/2013	treated	CHN	54	2.3	1.460651323	0013-08-07	all
NA	8/7/2013	treated	CHN	54	2.1	1.333638165	0013-08-07	all
NA	8/7/2013	treated	CHN	56	2.8	1.594387755	0013-08-07	all
NA	8/7/2013	treated	CHN	52	1.8	1.280154756	0013-08-07	all
NA	8/7/2013	treated	CHN	49	1.6	1.35997756	0013-08-07	all
NA	8/7/2013	treated	CHN	54	2.4	1.524157903	0013-08-07	all
NA	8/7/2013	treated	CHN	59	2.1	1.022499866	0013-08-07	all
NA	8/7/2013	treated	CHN	51	1.8	1.356944162	0013-08-07	all
NA	8/7/2013	treated	CHN	55	2.3	1.382419234	0013-08-07	all
NA	8/7/2013	treated	CHN	48	1.6	1.446759259	0013-08-07	all
NA	8/7/2013	treated	CHN	48	1.8	1.627604167	0013-08-07	all
NA	8/7/2013	treated	CHN	55	2.2	1.32231405	0013-08-07	all
NA	8/7/2013	treated	CHN	46	1.2	1.232842936	0013-08-07	all
NA	8/7/2013	treated	CHN	51	1.6	1.206172588	0013-08-07	all
NA	8/7/2013	treated	CHN	54	2	1.270131586	0013-08-07	all
NA	8/7/2013	treated	CHN	60	3.2	1.481481481	0013-08-07	all
NA	8/7/2013	treated	CHN	70	5.1	1.486880466	0013-08-07	all
NA	8/7/2013	treated	CHN	64	4.1	1.564025879	0013-08-07	all
NA	8/7/2013	treated	CHN	54	2	1.270131586	0013-08-07	all
NA	8/7/2013	treated	CHN	54	2.1	1.333638165	0013-08-07	all
NA	8/7/2013	treated	CHN	50	2	1.6	0013-08-07	all
NA	8/8/2013	treated	CHN	55	2.3	1.382419234	0013-08-08	all
NA	8/8/2013	treated	CHN	64	3.6	1.373291016	0013-08-08	all
NA	8/8/2013	treated	CHN	59	3	1.460714094	0013-08-08	all
NA	8/8/2013	treated	CHN	57	2.3	1.24194759	0013-08-08	all
NA	8/8/2013	treated	CHN	57	2.4	1.295945311	0013-08-08	all
NA	8/8/2013	treated	CHN	62	3.7	1.552482293	0013-08-08	all
NA	8/8/2013	treated	CHN	69	5.3	1.613350015	0013-08-08	all
NA	8/8/2013	treated	CHN	53	1.9	1.27622131	0013-08-08	all
NA	8/8/2013	treated	CHN	45	1.2	1.316872428	0013-08-08	all
NA	8/8/2013	treated	CHN	67	4.8	1.59594099	0013-08-08	all
NA	8/8/2013	treated	CHN	49	1.9	1.614973353	0013-08-08	all
NA	8/8/2013	treated	CHN	53	2	1.343390853	0013-08-08	all
NA	8/8/2013	treated	CHN	52	2.2	1.564633591	0013-08-08	all
NA	8/8/2013	treated	CHN	48	1.7	1.537181713	0013-08-08	all
NA	8/8/2013	treated	CHN	62	3.8	1.594441274	0013-08-08	all
NA	8/8/2013	treated	CHN	56	2.5	1.423560496	0013-08-08	all
NA	8/8/2013	treated	CHN	63	3.7	1.479721812	0013-08-08	all
NA	8/8/2013	treated	CHN	69	4.6	1.400266051	0013-08-08	all
NA	8/8/2013	treated	CHN	62	3.8	1.594441274	0013-08-08	all
NA	8/8/2013	treated	CHN	46	1.1	1.130106024	0013-08-08	all
NA	8/8/2013	treated	CHN	55	2.1	1.262208866	0013-08-08	all
NA	8/8/2013	treated	CHN	60	2.8	1.296296296	0013-08-08	all
NA	8/8/2013	treated	CHN	55	2.2	1.32231405	0013-08-08	all
NA	8/8/2013	treated	CHN	58	2.6	1.332567961	0013-08-08	all
NA	8/8/2013	treated	CHN	67	4.7	1.562692219	0013-08-08	all
NA	8/8/2013	treated	CHN	72	5.8	1.553926612	0013-08-08	all
NA	8/8/2013	treated	CHN	48	4	3.616898148	0013-08-08	all
NA	8/8/2013	treated	CHN	60	2.8	1.296296296	0013-08-08	all
NA	8/8/2013	treated	CHN	55	2.2	1.32231405	0013-08-08	all
NA	8/8/2013	treated	CHN	46	1.3	1.335579847	0013-08-08	all
NA	8/8/2013	treated	CHN	65	3.8	1.383705052	0013-08-08	all
NA	8/8/2013	treated	CHN	57	2.5	1.349943032	0013-08-08	all
NA	8/8/2013	treated	CHN	66	4.4	1.530456076	0013-08-08	all
NA	8/8/2013	treated	CHN	63	3.2	1.279759405	0013-08-08	all
NA	8/8/2013	treated	CHN	50	1.6	1.28	0013-08-08	all
NA	8/8/2013	treated	CHN	70	5.3	1.545189504	0013-08-08	all
NA	8/8/2013	treated	CHN	46	1.4	1.438316758	0013-08-08	all
NA	8/8/2013	treated	CHN	44	1.1	1.291322314	0013-08-08	all
NA	8/8/2013	treated	CHN	55	2.1	1.262208866	0013-08-08	all
NA	8/8/2013	treated	CHN	72	5.1	1.366383745	0013-08-08	all
NA	8/8/2013	treated	CHN	52	2	1.422394174	0013-08-08	all
NA	8/8/2013	treated	CHN	71	5.3	1.480815063	0013-08-08	all
NA	8/8/2013	treated	CHN	67	4.9	1.629189761	0013-08-08	all
NA	8/8/2013	treated	CHN	47	1.5	1.444766574	0013-08-08	all
NA	8/12/2013	treated	CHN	70	5.1	1.486880466	0013-08-12	all
NA	8/12/2013	treated	CHN	49	1.7	1.444976158	0013-08-12	all
NA	8/12/2013	treated	CHN	67	4.9	1.629189761	0013-08-12	all
NA	8/12/2013	treated	CHN	48	1.5	1.356336806	0013-08-12	all
NA	8/12/2013	treated	CHN	65	3.9	1.420118343	0013-08-12	all
NA	8/12/2013	treated	CHN	55	2.1	1.262208866	0013-08-12	all
NA	8/12/2013	treated	CHN	53	1.9	1.27622131	0013-08-12	all
NA	8/12/2013	treated	CHN	44	1.2	1.408715252	0013-08-12	all
NA	8/12/2013	treated	CHN	50	1.8	1.44	0013-08-12	all
NA	8/12/2013	treated	CHN	57	2.4	1.295945311	0013-08-12	all
NA	8/12/2013	treated	CHN	49	1.6	1.35997756	0013-08-12	all
NA	8/12/2013	treated	CHN	53	2.1	1.410560395	0013-08-12	all
NA	8/12/2013	treated	CHN	53	2	1.343390853	0013-08-12	all
NA	8/12/2013	treated	CHN	50	1.5	1.2	0013-08-12	all
NA	8/12/2013	treated	CHN	62	4	1.678359236	0013-08-12	all
NA	8/12/2013	treated	CHN	64	4	1.525878906	0013-08-12	all
NA	8/12/2013	treated	CHN	70	4.9	1.428571429	0013-08-12	all
NA	8/12/2013	treated	CHN	57	2.6	1.403940754	0013-08-12	all
NA	8/12/2013	treated	CHN	60	2.9	1.342592593	0013-08-12	all
NA	8/12/2013	treated	CHN	72	5.6	1.500342936	0013-08-12	all
NA	8/12/2013	treated	CHN	53	2	1.343390853	0013-08-12	all
NA	8/12/2013	treated	CHN	55	2.2	1.32231405	0013-08-12	all
NA	8/12/2013	treated	CHN	48	1.6	1.446759259	0013-08-12	all
NA	8/12/2013	treated	CHN	60	2.9	1.342592593	0013-08-12	all
NA	8/12/2013	treated	CHN	70	5.1	1.486880466	0013-08-12	all
NA	8/12/2013	treated	CHN	52	2.1	1.493513883	0013-08-12	all
NA	8/12/2013	treated	CHN	52	2.1	1.493513883	0013-08-12	all
NA	8/12/2013	treated	CHN	70	4.9	1.428571429	0013-08-12	all
NA	8/12/2013	treated	CHN	65	3.7	1.347291761	0013-08-12	all
NA	8/12/2013	treated	CHN	51	1.7	1.281558375	0013-08-12	all
NA	8/12/2013	treated	CHN	62	3.4	1.426605351	0013-08-12	all
NA	8/12/2013	treated	CHN	51	1.9	1.432329949	0013-08-12	all
NA	8/12/2013	treated	CHN	53	1.9	1.27622131	0013-08-12	all
NA	8/12/2013	treated	CHN	53	2.1	1.410560395	0013-08-12	all
NA	8/12/2013	treated	CHN	56	2.1	1.195790816	0013-08-12	all
NA	8/12/2013	treated	CHN	60	3.1	1.435185185	0013-08-12	all
NA	8/12/2013	treated	CHN	56	2.4	1.366618076	0013-08-12	all
NA	8/12/2013	treated	CHN	61	3.2	1.409809632	0013-08-12	all
NA	8/12/2013	treated	CHN	52	1.9	1.351274465	0013-08-12	all
NA	8/12/2013	treated	CHN	49	1.5	1.274978963	0013-08-12	all
NA	8/12/2013	treated	CHN	53	2.1	1.410560395	0013-08-12	all
NA	8/12/2013	treated	CHN	49	1.5	1.274978963	0013-08-12	all
NA	8/12/2013	treated	CHN	46	1.2	1.232842936	0013-08-12	all
NA	8/12/2013	treated	CHN	55	2.3	1.382419234	0013-08-12	all
NA	8/12/2013	treated	CHN	55	2.4	1.442524418	0013-08-12	all
NA	8/12/2013	treated	CHN	53	2.1	1.410560395	0013-08-12	all
NA	8/12/2013	treated	CHN	60	3.4	1.574074074	0013-08-12	all
NA	8/12/2013	treated	CHN	45	1	1.09739369	0013-08-12	all
NA	8/12/2013	treated	CHN	50	1.7	1.36	0013-08-12	all
NA	8/12/2013	treated	CHN	58	2.4	1.230062733	0013-08-12	all
NA	8/12/2013	treated	CHN	52	2.1	1.493513883	0013-08-12	all
NA	8/12/2013	treated	CHN	61	3.3	1.453866183	0013-08-12	all
NA	8/12/2013	treated	CHN	61	2.9	1.277639979	0013-08-12	all
NA	8/12/2013	treated	CHN	57	2.6	1.403940754	0013-08-12	all
NA	8/12/2013	treated	CHN	51	2.1	1.583101522	0013-08-12	all
NA	8/12/2013	treated	CHN	67	4.3	1.429697137	0013-08-12	all
NA	8/12/2013	treated	CHN	54	2.1	1.333638165	0013-08-12	all
NA	8/12/2013	treated	CHN	56	2.4	1.366618076	0013-08-12	all
NA	8/12/2013	treated	CHN	56	2.6	1.480502915	0013-08-12	all
NA	8/12/2013	treated	CHN	63	3.7	1.479721812	0013-08-12	all
NA	8/12/2013	treated	CHN	57	2.6	1.403940754	0013-08-12	all
NA	8/12/2013	treated	CHN	61	3.2	1.409809632	0013-08-12	all
NA	8/12/2013	treated	CHN	61	3.2	1.409809632	0013-08-12	all
NA	8/12/2013	treated	CHN	60	3.2	1.481481481	0013-08-12	all
NA	8/12/2013	treated	CHN	59	2.9	1.412023625	0013-08-12	all
NA	8/12/2013	treated	CHN	65	3.6	1.310878471	0013-08-12	all
NA	8/12/2013	treated	CHN	57	2.6	1.403940754	0013-08-12	all
NA	8/12/2013	treated	CHN	70	4.5	1.311953353	0013-08-12	all
NA	8/12/2013	treated	CHN	63	3.1	1.239766924	0013-08-12	all
NA	8/12/2013	treated	CHN	47	1.4	1.348448802	0013-08-12	all
NA	8/12/2013	treated	CHN	55	2.4	1.442524418	0013-08-12	all
NA	8/12/2013	treated	CHN	51	1.9	1.432329949	0013-08-12	all
NA	8/12/2013	treated	CHN	70	5	1.457725948	0013-08-12	all
NA	8/12/2013	treated	CHN	54	2.1	1.333638165	0013-08-12	all
NA	8/12/2013	treated	CHN	57	2.8	1.511936196	0013-08-12	all
NA	8/12/2013	treated	CHN	54	1.4	0.88909211	0013-08-12	all
NA	8/12/2013	treated	CHN	58	2.4	1.230062733	0013-08-12	all
NA	8/12/2013	treated	CHN	69	4.7	1.430706617	0013-08-12	all
NA	8/12/2013	treated	CHN	46	1.5	1.54105367	0013-08-12	all
NA	8/12/2013	treated	CHN	49	1.5	1.274978963	0013-08-12	all
NA	8/12/2013	treated	CHN	46	1.6	1.643790581	0013-08-12	all
NA	8/12/2013	treated	CHN	53	1.9	1.27622131	0013-08-12	all
NA	8/12/2013	treated	CHN	57	2.9	1.565933918	0013-08-12	all
NA	8/12/2013	treated	CHN	60	3.2	1.481481481	0013-08-12	all
NA	8/12/2013	treated	CHN	52	1.8	1.280154756	0013-08-12	all
NA	8/12/2013	treated	CHN	52	1.9	1.351274465	0013-08-12	all
NA	8/12/2013	treated	CHN	54	2.2	1.397144744	0013-08-12	all
NA	8/12/2013	treated	CHN	46	1.3	1.335579847	0013-08-12	all
NA	8/12/2013	treated	CHN	68	4.6	1.462955424	0013-08-12	all
NA	8/12/2013	treated	CHN	54	2	1.270131586	0013-08-12	all
NA	8/12/2013	treated	CHN	47	1.5	1.444766574	0013-08-12	all
NA	8/12/2013	treated	CHN	52	2	1.422394174	0013-08-12	all
NA	8/12/2013	treated	CHN	54	2.1	1.333638165	0013-08-12	all
NA	8/12/2013	treated	CHN	72	5.4	1.446759259	0013-08-12	all
NA	8/12/2013	treated	CHN	57	2.5	1.349943032	0013-08-12	all
NA	8/12/2013	treated	CHN	58	3	1.537578416	0013-08-12	all
NA	8/12/2013	treated	CHN	67	4.5	1.496194678	0013-08-12	all
NA	8/12/2013	treated	CHN	67	4.3	1.429697137	0013-08-12	all
NA	8/12/2013	treated	CHN	62	3.5	1.468564332	0013-08-12	all
NA	8/12/2013	treated	CHN	55	2.2	1.32231405	0013-08-12	all
NA	8/12/2013	treated	CHN	67	4	1.329950825	0013-08-12	all
NA	8/12/2013	treated	CHN	69	4.8	1.461147183	0013-08-12	all
NA	8/12/2013	treated	CHN	64	3.5	1.335144043	0013-08-12	all
NA	8/12/2013	treated	CHN	66	4.2	1.460889891	0013-08-12	all
NA	8/12/2013	treated	CHN	56	2.3	1.309675656	0013-08-12	all
NA	8/12/2013	treated	CHN	54	2.2	1.397144744	0013-08-12	all
NA	8/12/2013	treated	CHN	71	6.4	1.788154038	0013-08-12	all
NA	8/12/2013	treated	CHN	72	5.2	1.393175583	0013-08-12	all
NA	8/12/2013	treated	CHN	50	1.6	1.28	0013-08-12	all
NA	8/12/2013	treated	CHN	48	1.4	1.265914352	0013-08-12	all
NA	8/12/2013	treated	CHN	57	2.5	1.349943032	0013-08-12	all
NA	8/12/2013	treated	CHN	50	1.8	1.44	0013-08-12	all
NA	8/12/2013	treated	CHN	52	2.1	1.493513883	0013-08-12	all
NA	8/12/2013	treated	CHN	54	2.2	1.397144744	0013-08-12	all
NA	8/12/2013	treated	CHN	63	3.4	1.359744368	0013-08-12	all
NA	8/12/2013	treated	CHN	54	2.2	1.397144744	0013-08-12	all
NA	8/12/2013	treated	CHN	50	1.8	1.44	0013-08-12	all
NA	8/12/2013	treated	CHN	53	2.2	1.477729938	0013-08-12	all
NA	8/12/2013	treated	CHN	46	1.2	1.232842936	0013-08-12	all
NA	8/12/2013	treated	CHN	53	2.1	1.410560395	0013-08-12	all
NA	8/12/2013	treated	CHN	51	1.8	1.356944162	0013-08-12	all
NA	8/12/2013	treated	CHN	42	1	1.349746248	0013-08-12	all
NA	8/12/2013	treated	CHN	60	2.8	1.296296296	0013-08-12	all
NA	8/12/2013	treated	CHN	50	1.7	1.36	0013-08-12	all
NA	8/12/2013	treated	CHN	46	1.3	1.335579847	0013-08-12	all
NA	8/12/2013	treated	CHN	50	1.7	1.36	0013-08-12	all
NA	8/12/2013	treated	CHN	70	5.3	1.545189504	0013-08-12	all
NA	8/12/2013	treated	CHN	54	1.8	1.143118427	0013-08-12	all
NA	8/12/2013	treated	CHN	65	3.7	1.347291761	0013-08-12	all
NA	8/12/2013	treated	CHN	56	2.3	1.309675656	0013-08-12	all
NA	8/12/2013	treated	CHN	49	1.4	1.189980365	0013-08-12	all
NA	8/12/2013	treated	CHN	57	2.6	1.403940754	0013-08-12	all
NA	8/12/2013	treated	CHN	67	4.3	1.429697137	0013-08-12	all
NA	8/12/2013	treated	CHN	72	6.1	1.634302126	0013-08-12	all
NA	8/12/2013	treated	CHN	55	2.4	1.442524418	0013-08-12	all
NA	8/12/2013	treated	CHN	55	2.5	1.502629602	0013-08-12	all
NA	8/12/2013	treated	CHN	62	3.7	1.552482293	0013-08-12	all
NA	8/12/2013	treated	CHN	45	1.3	1.426611797	0013-08-12	all
NA	8/12/2013	treated	CHN	46	1.2	1.232842936	0013-08-12	all
NA	8/12/2013	treated	CHN	48	1.4	1.265914352	0013-08-12	all
NA	8/12/2013	treated	CHN	53	2.2	1.477729938	0013-08-12	all
NA	8/12/2013	treated	CHN	72	5.2	1.393175583	0013-08-12	all
NA	8/12/2013	treated	CHN	62	3.5	1.468564332	0013-08-12	all
NA	8/12/2013	treated	CHN	46	1.6	1.643790581	0013-08-12	all
NA	8/12/2013	treated	CHN	55	2.4	1.442524418	0013-08-12	all
NA	8/12/2013	treated	CHN	58	2.7	1.383820575	0013-08-12	all
NA	8/12/2013	treated	CHN	53	1.9	1.27622131	0013-08-12	all
NA	8/12/2013	treated	CHN	44	1.4	1.643501127	0013-08-12	all
NA	8/12/2013	treated	CHN	58	2.7	1.383820575	0013-08-12	all
NA	8/12/2013	treated	CHN	49	1.6	1.35997756	0013-08-12	all
NA	8/12/2013	treated	CHN	49	1.6	1.35997756	0013-08-12	all
NA	8/12/2013	treated	CHN	45	1.2	1.316872428	0013-08-12	all
NA	8/12/2013	treated	CHN	55	2.3	1.382419234	0013-08-12	all
NA	8/12/2013	treated	CHN	56	2.5	1.423560496	0013-08-12	all
NA	8/12/2013	treated	CHN	49	1.6	1.35997756	0013-08-12	all
NA	8/12/2013	treated	CHN	55	2.3	1.382419234	0013-08-12	all
NA	8/12/2013	treated	CHN	50	1.8	1.44	0013-08-12	all
NA	8/12/2013	treated	CHN	55	2.5	1.502629602	0013-08-12	all
NA	8/12/2013	treated	CHN	50	1.8	1.44	0013-08-12	all
NA	8/12/2013	treated	CHN	58	2.8	1.435073189	0013-08-12	all
NA	8/12/2013	treated	CHN	40	0.8	1.25	0013-08-12	all
NA	8/12/2013	treated	CHN	72	5.3	1.419967421	0013-08-12	all
NA	8/12/2013	treated	CHN	71	5.5	1.536694877	0013-08-12	all
NA	8/12/2013	treated	CHN	55	2.2	1.32231405	0013-08-12	all
NA	8/12/2013	treated	CHN	45	1.2	1.316872428	0013-08-12	all
NA	8/12/2013	treated	CHN	54	2.3	1.460651323	0013-08-12	all
NA	8/12/2013	treated	CHN	55	2.7	1.62283997	0013-08-12	all
NA	8/12/2013	treated	CHN	65	3.5	1.27446518	0013-08-12	all
NA	8/12/2013	treated	CHN	57	2.5	1.349943032	0013-08-12	all
NA	8/12/2013	treated	CHN	51	1.9	1.432329949	0013-08-12	all
NA	8/12/2013	treated	CHN	50	1.8	1.44	0013-08-12	all
NA	8/12/2013	treated	CHN	55	2.1	1.262208866	0013-08-12	all
NA	8/12/2013	treated	CHN	54	2	1.270131586	0013-08-12	all
NA	8/13/2013	treated	CHN	62	3.4	1.426605351	0013-08-13	all
NA	8/13/2013	treated	CHN	57	2.5	1.349943032	0013-08-13	all
NA	8/13/2013	treated	CHN	66	4.1	1.426106798	0013-08-13	all
NA	8/13/2013	treated	CHN	51	1.7	1.281558375	0013-08-13	all
NA	8/13/2013	treated	CHN	55	2.6	1.562734786	0013-08-13	all
NA	8/13/2013	treated	CHN	70	4.8	1.39941691	0013-08-13	all
NA	8/13/2013	treated	CHN	49	1.5	1.274978963	0013-08-13	all
NA	8/13/2013	treated	CHN	70	4.7	1.370262391	0013-08-13	all
NA	8/13/2013	treated	CHN	45	1.2	1.316872428	0013-08-13	all
NA	8/13/2013	treated	CHN	64	3.6	1.373291016	0013-08-13	all
NA	8/13/2013	treated	CHN	62	3.2	1.342687389	0013-08-13	all
NA	8/13/2013	treated	CHN	52	1.8	1.280154756	0013-08-13	all
NA	8/13/2013	treated	CHN	50	1.3	1.04	0013-08-13	all
NA	8/13/2013	treated	CHN	65	3.6	1.310878471	0013-08-13	all
NA	8/13/2013	treated	CHN	59	2.3	1.119880806	0013-08-13	all
NA	8/13/2013	treated	CHN	60	2.7	1.25	0013-08-13	all
NA	8/13/2013	treated	CHN	54	2.1	1.333638165	0013-08-13	all
NA	8/13/2013	treated	CHN	67	3.5	1.163706972	0013-08-13	all
NA	8/13/2013	treated	CHN	70	4.7	1.370262391	0013-08-13	all
NA	8/13/2013	treated	CHN	63	3.3	1.319751887	0013-08-13	all
NA	8/13/2013	treated	CHN	47	1.5	1.444766574	0013-08-13	all
NA	8/13/2013	treated	CHN	52	1.9	1.351274465	0013-08-13	all
NA	8/13/2013	treated	CHN	55	2.3	1.382419234	0013-08-13	all
NA	8/13/2013	treated	CHN	55	2	1.202103681	0013-08-13	all
NA	8/13/2013	treated	CHN	50	1.7	1.36	0013-08-13	all
NA	8/13/2013	treated	CHN	68	3.4	1.081314879	0013-08-13	all
NA	8/13/2013	treated	CHN	71	5.1	1.424935249	0013-08-13	all
NA	8/13/2013	treated	CHN	59	2.2	1.071190336	0013-08-13	all
NA	8/13/2013	treated	CHN	65	3	1.092398726	0013-08-13	all
NA	8/13/2013	treated	CHN	60	3	1.388888889	0013-08-13	all
NA	8/13/2013	treated	CHN	50	1.6	1.28	0013-08-13	all
NA	8/13/2013	treated	CHN	58	2.6	1.332567961	0013-08-13	all
NA	8/13/2013	treated	CHN	71	5	1.396995342	0013-08-13	all
NA	8/13/2013	treated	CHN	60	3.1	1.435185185	0013-08-13	all
NA	8/13/2013	treated	CHN	48	1.3	1.175491898	0013-08-13	all
NA	8/13/2013	treated	CHN	58	2.5	1.281315347	0013-08-13	all
NA	8/13/2013	treated	CHN	56	2.3	1.309675656	0013-08-13	all
NA	8/13/2013	treated	CHN	65	3.7	1.347291761	0013-08-13	all
NA	8/13/2013	treated	CHN	57	2.3	1.24194759	0013-08-13	all
NA	8/13/2013	treated	CHN	56	2.3	1.309675656	0013-08-13	all
NA	8/13/2013	treated	CHN	53	2.1	1.410560395	0013-08-13	all
NA	8/13/2013	treated	CHN	42	1	1.349746248	0013-08-13	all
NA	8/13/2013	treated	CHN	42	0.9	1.214771623	0013-08-13	all
NA	8/13/2013	treated	CHN	50	1.6	1.28	0013-08-13	all
NA	8/13/2013	treated	CHN	65	3.6	1.310878471	0013-08-13	all
NA	8/13/2013	treated	CHN	59	2.7	1.314642685	0013-08-13	all
NA	8/13/2013	treated	CHN	51	1.8	1.356944162	0013-08-13	all
NA	8/13/2013	treated	CHN	49	1.6	1.35997756	0013-08-13	all
NA	8/13/2013	treated	CHN	53	2	1.343390853	0013-08-13	all
NA	8/13/2013	treated	CHN	60	3.3	1.527777778	0013-08-13	all
NA	8/13/2013	treated	CHN	59	2.2	1.071190336	0013-08-13	all
NA	8/13/2013	treated	CHN	54	2.2	1.397144744	0013-08-13	all
NA	8/13/2013	treated	CHN	48	2.2	1.989293981	0013-08-13	all
NA	8/5/2013	untreated	CHN	49	1.5	1.274978963	0013-08-05	all
NA	8/5/2013	untreated	CHN	47	1.3	1.252131031	0013-08-05	all
NA	8/5/2013	untreated	CHN	47	1.4	1.348448802	0013-08-05	all
NA	8/5/2013	untreated	CHN	47	1.4	1.348448802	0013-08-05	all
NA	8/5/2013	untreated	CHN	52	1.9	1.351274465	0013-08-05	all
NA	8/5/2013	untreated	CHN	63	3.8	1.519714294	0013-08-05	all
NA	8/5/2013	untreated	CHN	54	2.3	1.460651323	0013-08-05	all
NA	8/5/2013	untreated	CHN	56	2.7	1.537445335	0013-08-05	all
NA	8/5/2013	untreated	CHN	53	2	1.343390853	0013-08-05	all
NA	8/5/2013	untreated	CHN	69	4.6	1.400266051	0013-08-05	all
NA	8/5/2013	untreated	CHN	46	1.4	1.438316758	0013-08-05	all
NA	8/5/2013	untreated	CHN	59	2.8	1.363333155	0013-08-05	all
NA	8/5/2013	untreated	CHN	68	4.7	1.494758803	0013-08-05	all
NA	8/5/2013	untreated	CHN	67	4.5	1.496194678	0013-08-05	all
NA	8/5/2013	untreated	CHN	51	2.3	1.733873096	0013-08-05	all
NA	8/5/2013	untreated	CHN	45	1.4	1.536351166	0013-08-05	all
NA	8/5/2013	untreated	CHN	52	2.1	1.493513883	0013-08-05	all
NA	8/5/2013	untreated	CHN	65	3.5	1.27446518	0013-08-05	all
NA	8/5/2013	untreated	CHN	50	1.8	1.44	0013-08-05	all
NA	8/5/2013	untreated	CHN	69	5.1	1.552468882	0013-08-05	all
NA	8/5/2013	untreated	CHN	68	4.4	1.399348667	0013-08-05	all
NA	8/5/2013	untreated	CHN	55	2.3	1.382419234	0013-08-05	all
NA	8/5/2013	untreated	CHN	55	3	1.803155522	0013-08-05	all
NA	8/5/2013	untreated	CHN	58	2.5	1.281315347	0013-08-05	all
NA	8/5/2013	untreated	CHN	59	2.7	1.314642685	0013-08-05	all
NA	8/5/2013	untreated	CHN	49	1.5	1.274978963	0013-08-05	all
NA	8/5/2013	untreated	CHN	56	2.3	1.309675656	0013-08-05	all
NA	8/5/2013	untreated	CHN	55	2.3	1.382419234	0013-08-05	all
NA	8/5/2013	untreated	CHN	49	1.5	1.274978963	0013-08-05	all
NA	8/5/2013	untreated	CHN	52	1.8	1.280154756	0013-08-05	all
NA	8/5/2013	untreated	CHN	60	2.6	1.203703704	0013-08-05	all
NA	8/5/2013	untreated	CHN	47	1.3	1.252131031	0013-08-05	all
NA	8/5/2013	untreated	CHN	51	1.7	1.281558375	0013-08-05	all
NA	8/5/2013	untreated	CHN	55	2.4	1.442524418	0013-08-05	all
NA	8/5/2013	untreated	CHN	56	2.2	1.252733236	0013-08-05	all
NA	8/5/2013	untreated	CHN	50	1.6	1.28	0013-08-05	all
NA	8/5/2013	untreated	CHN	59	3.1	1.509404564	0013-08-05	all
NA	8/5/2013	untreated	CHN	57	2.7	1.457938475	0013-08-05	all
NA	8/5/2013	untreated	CHN	60	3.2	1.481481481	0013-08-05	all
NA	8/5/2013	untreated	CHN	57	2.7	1.457938475	0013-08-05	all
NA	8/5/2013	untreated	CHN	49	1.7	1.444976158	0013-08-05	all
NA	8/5/2013	untreated	CHN	46	1.5	1.54105367	0013-08-05	all
NA	8/5/2013	untreated	CHN	54	1.4	0.88909211	0013-08-05	all
NA	8/5/2013	untreated	CHN	54	2	1.270131586	0013-08-05	all
NA	8/5/2013	untreated	CHN	60	2.9	1.342592593	0013-08-05	all
NA	8/5/2013	untreated	CHN	53	2	1.343390853	0013-08-05	all
NA	8/5/2013	untreated	CHN	65	4	1.456531634	0013-08-05	all
NA	8/5/2013	untreated	CHN	64	3.8	1.449584961	0013-08-05	all
NA	8/5/2013	untreated	CHN	52	2.2	1.564633591	0013-08-05	all
NA	8/5/2013	untreated	CHN	60	3.1	1.435185185	0013-08-05	all
NA	8/5/2013	untreated	CHN	69	4.7	1.430706617	0013-08-05	all
NA	8/5/2013	untreated	CHN	59	2.9	1.412023625	0013-08-05	all
NA	8/5/2013	untreated	CHN	59	3.1	1.509404564	0013-08-05	all
NA	8/5/2013	untreated	CHN	56	2.6	1.480502915	0013-08-05	all
NA	8/5/2013	untreated	CHN	54	2.3	1.460651323	0013-08-05	all
NA	8/5/2013	untreated	CHN	60	3	1.388888889	0013-08-05	all
NA	8/5/2013	untreated	CHN	57	2.6	1.403940754	0013-08-05	all
NA	8/5/2013	untreated	CHN	56	2.4	1.366618076	0013-08-05	all
NA	8/5/2013	untreated	CHN	58	2.7	1.383820575	0013-08-05	all
NA	8/5/2013	untreated	CHN	55	2.2	1.32231405	0013-08-05	all
NA	8/5/2013	untreated	CHN	65	3.4	1.238051889	0013-08-05	all
NA	8/5/2013	untreated	CHN	52	2.6	1.849112426	0013-08-05	all
NA	8/5/2013	untreated	CHN	48	1.6	1.446759259	0013-08-05	all
NA	8/5/2013	untreated	CHN	49	1.7	1.444976158	0013-08-05	all
NA	8/5/2013	untreated	CHN	67	4.4	1.462945908	0013-08-05	all
NA	8/5/2013	untreated	CHN	55	2.3	1.382419234	0013-08-05	all
NA	8/5/2013	untreated	CHN	59	2.8	1.363333155	0013-08-05	all
NA	8/5/2013	untreated	CHN	64	3.5	1.335144043	0013-08-05	all
NA	8/5/2013	untreated	CHN	49	1.6	1.35997756	0013-08-05	all
NA	8/5/2013	untreated	CHN	52	1.9	1.351274465	0013-08-05	all
NA	8/5/2013	untreated	CHN	59	2.8	1.363333155	0013-08-05	all
NA	8/5/2013	untreated	CHN	63	3.5	1.399736849	0013-08-05	all
NA	8/5/2013	untreated	CHN	59	3	1.460714094	0013-08-05	all
NA	8/5/2013	untreated	CHN	56	2.4	1.366618076	0013-08-05	all
NA	8/5/2013	untreated	CHN	57	2.4	1.295945311	0013-08-05	all
NA	8/5/2013	untreated	CHN	58	2.5	1.281315347	0013-08-05	all
NA	8/5/2013	untreated	CHN	60	2.6	1.203703704	0013-08-05	all
NA	8/5/2013	untreated	CHN	54	3.3	2.095717116	0013-08-05	all
NA	8/5/2013	untreated	CHN	55	2.5	1.502629602	0013-08-05	all
NA	8/5/2013	untreated	CHN	50	1.6	1.28	0013-08-05	all
NA	8/5/2013	untreated	CHN	58	2.8	1.435073189	0013-08-05	all
NA	8/5/2013	untreated	CHN	65	3.7	1.347291761	0013-08-05	all
NA	8/5/2013	untreated	CHN	63	3.3	1.319751887	0013-08-05	all
NA	8/5/2013	untreated	CHN	50	1.8	1.44	0013-08-05	all
NA	8/5/2013	untreated	CHN	45	2.3	2.524005487	0013-08-05	all
NA	8/5/2013	untreated	CHN	53	1.9	1.27622131	0013-08-05	all
NA	8/5/2013	untreated	CHN	64	3.4	1.29699707	0013-08-05	all
NA	8/5/2013	untreated	CHN	54	2	1.270131586	0013-08-05	all
NA	8/5/2013	untreated	CHN	69	4.8	1.461147183	0013-08-05	all
NA	8/5/2013	untreated	CHN	62	3.3	1.38464637	0013-08-05	all
NA	8/5/2013	untreated	CHN	56	2.8	1.594387755	0013-08-05	all
NA	8/5/2013	untreated	CHN	52	1.9	1.351274465	0013-08-05	all
NA	8/5/2013	untreated	CHN	60	2.9	1.342592593	0013-08-05	all
NA	8/5/2013	untreated	CHN	51	1.9	1.432329949	0013-08-05	all
NA	8/5/2013	untreated	CHN	62	3.4	1.426605351	0013-08-05	all
NA	8/5/2013	untreated	CHN	51	2.2	1.658487309	0013-08-05	all
NA	8/5/2013	untreated	CHN	61	3.1	1.365753081	0013-08-05	all
NA	8/5/2013	untreated	CHN	68	4.7	1.494758803	0013-08-05	all
NA	8/5/2013	untreated	CHN	69	4.1	1.248063219	0013-08-05	all
NA	8/5/2013	untreated	CHN	58	2.4	1.230062733	0013-08-05	all
NA	8/5/2013	untreated	CHN	69	3.4	1.034979255	0013-08-05	all
NA	8/5/2013	untreated	CHN	45	1.3	1.426611797	0013-08-05	all
NA	8/5/2013	untreated	CHN	46	1.3	1.335579847	0013-08-05	all
NA	8/5/2013	untreated	CHN	67	4.6	1.529443449	0013-08-05	all
NA	8/5/2013	untreated	CHN	51	1.9	1.432329949	0013-08-05	all
NA	8/5/2013	untreated	CHN	69	4.9	1.491587749	0013-08-05	all
NA	8/5/2013	untreated	CHN	49	1.5	1.274978963	0013-08-05	all
NA	8/5/2013	untreated	CHN	59	2.9	1.412023625	0013-08-05	all
NA	8/5/2013	untreated	CHN	52	2	1.422394174	0013-08-05	all
NA	8/5/2013	untreated	CHN	54	2.1	1.333638165	0013-08-05	all
NA	8/5/2013	untreated	CHN	62	3.4	1.426605351	0013-08-05	all
NA	8/5/2013	untreated	CHN	50	1.8	1.44	0013-08-05	all
NA	8/6/2013	untreated	CHN	51	1.6	1.206172588	0013-08-06	all
NA	8/6/2013	untreated	CHN	63	3.1	1.239766924	0013-08-06	all
NA	8/6/2013	untreated	CHN	54	2.1	1.333638165	0013-08-06	all
NA	8/6/2013	untreated	CHN	54	2.4	1.524157903	0013-08-06	all
NA	8/6/2013	untreated	CHN	53	1.9	1.27622131	0013-08-06	all
NA	8/6/2013	untreated	CHN	57	2.8	1.511936196	0013-08-06	all
NA	8/6/2013	untreated	CHN	56	2.4	1.366618076	0013-08-06	all
NA	8/6/2013	untreated	CHN	67	5.4	1.795433614	0013-08-06	all
NA	8/6/2013	untreated	CHN	67	4.7	1.562692219	0013-08-06	all
NA	8/6/2013	untreated	CHN	58	2	1.025052278	0013-08-06	all
NA	8/6/2013	untreated	CHN	63	3.2	1.279759405	0013-08-06	all
NA	8/6/2013	untreated	CHN	53	2.1	1.410560395	0013-08-06	all
NA	8/6/2013	untreated	CHN	53	1.9	1.27622131	0013-08-06	all
NA	8/6/2013	untreated	CHN	56	2.3	1.309675656	0013-08-06	all
NA	8/6/2013	untreated	CHN	67	4	1.329950825	0013-08-06	all
NA	8/6/2013	untreated	CHN	55	2.1	1.262208866	0013-08-06	all
NA	8/6/2013	untreated	CHN	53	2.5	1.679238566	0013-08-06	all
NA	8/6/2013	untreated	CHN	45	1.5	1.646090535	0013-08-06	all
NA	8/6/2013	untreated	CHN	48	1.5	1.356336806	0013-08-06	all
NA	8/6/2013	untreated	CHN	65	3.6	1.310878471	0013-08-06	all
NA	8/6/2013	untreated	CHN	47	1.3	1.252131031	0013-08-06	all
NA	8/6/2013	untreated	CHN	51	1.7	1.281558375	0013-08-06	all
NA	8/6/2013	untreated	CHN	46	1.3	1.335579847	0013-08-06	all
NA	8/6/2013	untreated	CHN	64	3.7	1.411437988	0013-08-06	all
NA	8/6/2013	untreated	CHN	50	1.9	1.52	0013-08-06	all
NA	8/6/2013	untreated	CHN	56	2.5	1.423560496	0013-08-06	all
NA	8/6/2013	untreated	CHN	62	3.2	1.342687389	0013-08-06	all
NA	8/6/2013	untreated	CHN	65	3.7	1.347291761	0013-08-06	all
NA	8/6/2013	untreated	CHN	64	3.7	1.411437988	0013-08-06	all
NA	8/6/2013	untreated	CHN	63	3.8	1.519714294	0013-08-06	all
NA	8/6/2013	untreated	CHN	49	1.6	1.35997756	0013-08-06	all
NA	8/6/2013	untreated	CHN	40	1.1	1.71875	0013-08-06	all
NA	8/6/2013	untreated	CHN	65	3.3	1.201638598	0013-08-06	all
NA	8/6/2013	untreated	CHN	55	2.2	1.32231405	0013-08-06	all
NA	8/6/2013	untreated	CHN	63	3.3	1.319751887	0013-08-06	all
NA	8/6/2013	untreated	CHN	57	2.7	1.457938475	0013-08-06	all
NA	8/6/2013	untreated	CHN	64	3.8	1.449584961	0013-08-06	all
NA	8/6/2013	untreated	CHN	65	3.5	1.27446518	0013-08-06	all
NA	8/6/2013	untreated	CHN	48	1.6	1.446759259	0013-08-06	all
NA	8/6/2013	untreated	CHN	52	2.5	1.777992717	0013-08-06	all
NA	8/6/2013	untreated	CHN	49	1.8	1.529974755	0013-08-06	all
NA	8/6/2013	untreated	CHN	62	3.7	1.552482293	0013-08-06	all
NA	8/6/2013	untreated	CHN	55	2.1	1.262208866	0013-08-06	all
NA	8/6/2013	untreated	CHN	55	2.3	1.382419234	0013-08-06	all
