# Supplementary material for: Use of a mechanistic growth model in evaluating post-restoration habitat quality for juvenile salmonids
Source: PLoS One. 2020 Jun 24;15(6):e0234072. doi: 10.1371/journal.pone.0234072 (PMC7313756; doi:10.1371/journal.pone.0234072)
Supplement: S1 File — (ZIP) [file pone.0234072.s002.zip › PONE-D-20-02574_Supporting Infomation/data/Steelhead/2013Steelhead_Cleaned.csv]

FishNum	Date	Site	Species	Length	Mass	K	Structure	JulianDate	CaptureType
36	8/1/13	treated	SH	50	2.2	1.76	NA	0013-08-01	recapture
36	8/27/13	treated	SH	63	3.5	1.4	NA	0013-08-27	recapture
37	8/1/13	treated	SH	46	2.7	2.774	NA	0013-08-01	recapture
37	8/27/13	treated	SH	59	3	1.461	NA	0013-08-27	recapture
41	8/1/13	treated	SH	59	2.2	1.071	NA	0013-08-01	recapture
41	8/27/13	treated	SH	66	4.1	1.426	NA	0013-08-27	recapture
42	8/1/13	treated	SH	50	2	1.6	NA	0013-08-01	recapture
42	8/27/13	treated	SH	63	4.2	1.68	NA	0013-08-27	recapture
43	7/31/13	treated	SH	36	0.7	1.5	NA	0013-07-31	recapture
43	8/27/13	treated	SH	48	1.8	1.628	NA	0013-08-27	recapture
57	8/1/13	treated	SH	56	2.3	1.31	NA	0013-08-01	recapture
57	8/27/13	treated	SH	67	4.6	1.529	NA	0013-08-27	recapture
75	8/8/13	treated	SH	43	1.5	1.887	NA	0013-08-08	recapture
75	8/28/13	treated	SH	71	5.6	1.565	NA	0013-08-28	recapture
76	8/8/13	treated	SH	57	3	1.62	NA	0013-08-08	recapture
76	8/28/13	treated	SH	71	5.5	1.537	NA	0013-08-28	recapture
85	8/8/13	treated	SH	48	1.8	1.628	NA	0013-08-08	recapture
85	9/10/13	treated	SH	65	3.7	1.347	NA	0013-09-10	recapture
95	8/27/13	treated	SH	63	3.4	1.36	NA	0013-08-27	recapture
95	9/17/13	treated	SH	69	5.6	1.705	NA	0013-09-17	recapture
96	8/12/13	treated	SH	47	1.8	1.734	NA	0013-08-12	recapture
96	9/17/13	treated	SH	55	2.8	1.683	NA	0013-09-17	recapture
98	8/27/13	treated	SH	67	4.6	1.529	NA	0013-08-27	recapture
98	9/17/13	treated	SH	74	NA	NA	NA	0013-09-17	recapture
102	8/1/13	treated	SH	49	1.8	1.53	NA	0013-08-01	recapture
102	9/17/13	treated	SH	62	NA	NA	NA	0013-09-17	recapture
104	8/27/13	treated	SH	49	1.7	1.445	NA	0013-08-27	recapture
104	9/17/13	treated	SH	55	2.6	1.563	NA	0013-09-17	recapture
117	9/10/13	treated	SH	58	3	1.538	NA	0013-09-10	recapture
117	9/19/13	treated	SH	61	3.5	1.542	NA	0013-09-19	recapture
118	9/10/13	treated	SH	62	3.5	1.469	NA	0013-09-10	recapture
118	9/19/13	treated	SH	64	3.9	1.488	NA	0013-09-19	recapture
123	8/12/13	treated	SH	45	1.2	1.317	NA	0013-08-12	recapture
123	9/19/13	treated	SH	78	6.9	1.454	NA	0013-09-19	recapture
124	8/13/13	treated	SH	39	0.6	1.011	NA	0013-08-13	recapture
124	9/19/13	treated	SH	55	2.8	1.683	NA	0013-09-19	recapture
128	8/7/13	treated	SH	64	3.9	1.488	NA	0013-08-07	recapture
128	9/19/13	treated	SH	68	4.5	1.431	NA	0013-09-19	recapture
132	8/8/13	treated	SH	43	1.4	1.761	NA	0013-08-08	recapture
132	9/19/13	treated	SH	60	2.6	1.204	NA	0013-09-19	recapture
133	8/12/13	treated	SH	56	2.4	1.367	NA	0013-08-12	recapture
133	9/19/13	treated	SH	85	8.8	1.433	NA	0013-09-19	recapture
NA	8/8/13	treated	SH	57	2.9	1.565933918	6	0013-08-08	all
NA	7/31/13	treated	SH	35	0.8	1.865889213	0	0013-07-31	all
NA	7/31/13	treated	SH	42	1.4	1.889644747	0	0013-07-31	all
NA	7/31/13	treated	SH	58	2.2	1.127557505	1	0013-07-31	all
NA	7/31/13	treated	SH	46	1.4	1.438316758	1	0013-07-31	all
NA	7/31/13	treated	SH	46	1.5	1.54105367	1	0013-07-31	all
NA	7/31/13	treated	SH	51	2	1.507715735	1	0013-07-31	all
NA	7/31/13	treated	SH	36	0.7	1.500342936	1	0013-07-31	all
NA	7/31/13	treated	SH	50	2	1.6	1	0013-07-31	all
NA	7/31/13	treated	SH	50	1.8	1.44	1	0013-07-31	all
NA	7/31/13	treated	SH	53	2	1.343390853	3	0013-07-31	all
NA	8/1/13	treated	SH	50	2	1.6	0	0013-08-01	all
NA	8/1/13	treated	SH	43	1.5	1.886626335	0	0013-08-01	all
NA	8/1/13	treated	SH	48	1.7	1.537181713	0	0013-08-01	all
NA	8/1/13	treated	SH	46	1.5	1.54105367	0	0013-08-01	all
NA	8/1/13	treated	SH	50	2	1.6	0	0013-08-01	all
NA	8/1/13	treated	SH	55	2.3	1.382419234	0	0013-08-01	all
NA	8/1/13	treated	SH	62	3.3	1.38464637	0	0013-08-01	all
NA	8/1/13	treated	SH	114	18	1.214948729	0	0013-08-01	all
NA	8/1/13	treated	SH	52	2.1	1.493513883	0	0013-08-01	all
NA	8/1/13	treated	SH	55	2.3	1.382419234	1	0013-08-01	all
NA	8/1/13	treated	SH	49	1.4	1.189980365	1	0013-08-01	all
NA	8/1/13	treated	SH	50	1.9	1.52	1	0013-08-01	all
NA	8/1/13	treated	SH	43	1.1	1.383525979	1	0013-08-01	all
NA	8/1/13	treated	SH	47	1.6	1.541084345	1	0013-08-01	all
NA	8/1/13	treated	SH	50	2	1.6	2	0013-08-01	all
NA	8/1/13	treated	SH	56	2.3	1.309675656	2	0013-08-01	all
NA	8/1/13	treated	SH	53	2	1.343390853	2	0013-08-01	all
NA	8/1/13	treated	SH	49	1.8	1.529974755	2	0013-08-01	all
NA	8/1/13	treated	SH	49	1.8	1.529974755	2	0013-08-01	all
NA	8/1/13	treated	SH	50	1.8	1.44	2	0013-08-01	all
NA	8/7/13	treated	SH	50	1.9	1.52	4	0013-08-07	all
NA	8/7/13	treated	SH	54	1.7	1.079611848	5	0013-08-07	all
NA	8/7/13	treated	SH	53	2.2	1.477729938	5	0013-08-07	all
NA	8/7/13	treated	SH	45	1.3	1.426611797	5	0013-08-07	all
NA	8/7/13	treated	SH	44	1.2	1.408715252	5	0013-08-07	all
NA	8/7/13	treated	SH	68	3.9	1.240331773	6	0013-08-07	all
NA	8/7/13	treated	SH	48	1.6	1.446759259	6	0013-08-07	all
NA	8/7/13	treated	SH	52	2.1	1.493513883	6	0013-08-07	all
NA	8/7/13	treated	SH	43	1	1.25775089	6	0013-08-07	all
NA	8/7/13	treated	SH	64	3.9	1.487731934	6	0013-08-07	all
NA	8/8/13	treated	SH	42	1	1.349746248	4	0013-08-08	all
NA	8/8/13	treated	SH	43	1.5	1.886626335	4	0013-08-08	all
NA	8/8/13	treated	SH	46	1.5	1.54105367	4	0013-08-08	all
NA	8/8/13	treated	SH	55	2.6	1.562734786	4	0013-08-08	all
NA	8/8/13	treated	SH	57	3	1.619931639	4	0013-08-08	all
NA	8/8/13	treated	SH	59	3.3	1.606785504	4	0013-08-08	all
NA	8/8/13	treated	SH	56	2	1.138848397	5	0013-08-08	all
NA	8/8/13	treated	SH	55	1.3	0.781367393	5	0013-08-08	all
NA	8/8/13	treated	SH	43	1.4	1.760851246	5	0013-08-08	all
NA	8/8/13	treated	SH	46	1.5	1.54105367	5	0013-08-08	all
NA	8/8/13	treated	SH	62	4.1	1.720318217	6	0013-08-08	all
NA	8/8/13	treated	SH	60	3.6	1.666666667	6	0013-08-08	all
NA	8/12/13	treated	SH	43	1.2	1.509301068	7	0013-08-12	all
NA	8/12/13	treated	SH	44	1.4	1.643501127	7	0013-08-12	all
NA	8/12/13	treated	SH	51	2.2	1.658487309	7	0013-08-12	all
NA	8/12/13	treated	SH	52	2.1	1.493513883	7	0013-08-12	all
NA	8/12/13	treated	SH	45	1.2	1.316872428	7	0013-08-12	all
NA	8/12/13	treated	SH	42	1.2	1.619695497	7	0013-08-12	all
NA	8/12/13	treated	SH	59	3.1	1.509404564	7	0013-08-12	all
NA	8/12/13	treated	SH	49	1.8	1.529974755	7	0013-08-12	all
NA	8/12/13	treated	SH	58	3.1	1.58883103	7	0013-08-12	all
NA	8/12/13	treated	SH	46	1.3	1.335579847	7	0013-08-12	all
NA	8/12/13	treated	SH	59	2.9	1.412023625	7	0013-08-12	all
NA	8/12/13	treated	SH	47	1.5	1.444766574	7	0013-08-12	all
NA	8/12/13	treated	SH	52	2.1	1.493513883	8	0013-08-12	all
NA	8/12/13	treated	SH	32	0.3	0.915527344	9	0013-08-12	all
NA	8/12/13	treated	SH	47	1.8	1.733719889	9	0013-08-12	all
NA	8/12/13	treated	SH	50	1.8	1.44	9	0013-08-12	all
NA	8/12/13	treated	SH	56	2.4	1.366618076	9	0013-08-12	all
NA	8/13/13	treated	SH	45	1.6	1.755829904	7	0013-08-13	all
NA	8/13/13	treated	SH	60	3.1	1.435185185	7	0013-08-13	all
NA	8/13/13	treated	SH	34	0.4	1.017708121	7	0013-08-13	all
NA	8/13/13	treated	SH	39	0.6	1.011480301	7	0013-08-13	all
NA	8/13/13	treated	SH	40	1.1	1.71875	7	0013-08-13	all
NA	8/13/13	treated	SH	50	1.8	1.44	8	0013-08-13	all
NA	8/13/13	treated	SH	32	0.3	0.915527344	9	0013-08-13	all
NA	8/13/13	treated	SH	45	1.3	1.426611797	9	0013-08-13	all
NA	8/13/13	treated	SH	49	1.7	1.444976158	9	0013-08-13	all
NA	8/5/13	untreated	SH	38	0.8	1.457938475	2	0013-08-05	all
NA	8/5/13	untreated	SH	31	0.3	1.007015542	2	0013-08-05	all
NA	8/5/13	untreated	SH	40	1.1	1.71875	2	0013-08-05	all
NA	8/5/13	untreated	SH	47	1.4	1.348448802	2	0013-08-05	all
NA	8/5/13	untreated	SH	55	2.4	1.442524418	3	0013-08-05	all
NA	8/5/13	untreated	SH	44	1.2	1.408715252	3	0013-08-05	all
NA	8/5/13	untreated	SH	51	2.2	1.658487309	4	0013-08-05	all
NA	8/5/13	untreated	SH	47	1.5	1.444766574	4	0013-08-05	all
NA	8/5/13	untreated	SH	141	35.2	1.255698356	4	0013-08-05	all
NA	8/5/13	untreated	SH	50	1.6	1.28	4	0013-08-05	all
NA	8/5/13	untreated	SH	55	2.6	1.562734786	4	0013-08-05	all
NA	8/5/13	untreated	SH	59	3.1	1.509404564	5	0013-08-05	all
NA	8/5/13	untreated	SH	51	2.4	1.809258882	5	0013-08-05	all
NA	8/5/13	untreated	SH	50	1.8	1.44	5	0013-08-05	all
NA	8/5/13	untreated	SH	45	1.3	1.426611797	6	0013-08-05	all
NA	8/5/13	untreated	SH	52	2	1.422394174	6	0013-08-05	all
NA	8/5/13	untreated	SH	50	2.1	1.68	7	0013-08-05	all
NA	8/5/13	untreated	SH	40	0.8	1.25	7	0013-08-05	all
NA	8/5/13	untreated	SH	38	0.9	1.640180784	7	0013-08-05	all
NA	8/5/13	untreated	SH	44	1.2	1.408715252	8	0013-08-05	all
NA	8/5/13	untreated	SH	50	2	1.6	8	0013-08-05	all
NA	8/5/13	untreated	SH	43	1.2	1.509301068	8	0013-08-05	all
NA	8/5/13	untreated	SH	48	1.6	1.446759259	8	0013-08-05	all
NA	8/5/13	untreated	SH	39	1	1.685800502	9	0013-08-05	all
NA	8/5/13	untreated	SH	49	1.8	1.529974755	9	0013-08-05	all
NA	8/5/13	untreated	SH	52	2.1	1.493513883	9	0013-08-05	all
NA	8/5/13	untreated	SH	49	1.8	1.529974755	9	0013-08-05	all
NA	8/5/13	untreated	SH	56	2.7	1.537445335	10	0013-08-05	all
NA	8/5/13	untreated	SH	45	2.1	2.304526749	10	0013-08-05	all
NA	8/5/13	untreated	SH	57	2.6	1.403940754	11	0013-08-05	all
NA	8/5/13	untreated	SH	49	1.8	1.529974755	11	0013-08-05	all
NA	8/6/13	untreated	SH	38	0.7	1.275696166	1	0013-08-06	all
NA	8/6/13	untreated	SH	49	1.5	1.274978963	1	0013-08-06	all
NA	8/6/13	untreated	SH	39	0.8	1.348640402	3	0013-08-06	all
NA	8/6/13	untreated	SH	49	2.1	1.784970548	3	0013-08-06	all
NA	8/6/13	untreated	SH	56	2.6	1.480502915	4	0013-08-06	all
NA	8/6/13	untreated	SH	54	2.2	1.397144744	4	0013-08-06	all
NA	8/6/13	untreated	SH	50	1.9	1.52	4	0013-08-06	all
NA	8/6/13	untreated	SH	49	1.6	1.35997756	5	0013-08-06	all
NA	8/6/13	untreated	SH	56	3	1.708272595	5	0013-08-06	all
NA	8/6/13	untreated	SH	46	1.3	1.335579847	5	0013-08-06	all
NA	8/6/13	untreated	SH	50	1.7	1.36	5	0013-08-06	all
NA	8/6/13	untreated	SH	105	17.1	1.477162293	6	0013-08-06	all
NA	8/6/13	untreated	SH	57	2.5	1.349943032	6	0013-08-06	all
NA	8/6/13	untreated	SH	51	1.9	1.432329949	7	0013-08-06	all
NA	8/6/13	untreated	SH	47	1.6	1.541084345	8	0013-08-06	all
NA	8/6/13	untreated	SH	43	1.1	1.383525979	9	0013-08-06	all
NA	8/6/13	untreated	SH	57	2.7	1.457938475	9	0013-08-06	all
NA	8/6/13	untreated	SH	56	1.7	0.968021137	9	0013-08-06	all
NA	8/6/13	untreated	SH	59	3	1.460714094	9	0013-08-06	all
NA	8/6/13	untreated	SH	62	3.3	1.38464637	9	0013-08-06	all
NA	8/6/13	untreated	SH	55	2.6	1.562734786	9	0013-08-06	all
NA	8/6/13	untreated	SH	48	1.5	1.356336806	11	0013-08-06	all
NA	8/6/13	untreated	SH	50	1.9	1.52	11	0013-08-06	all
NA	8/6/13	untreated	SH	53	2.2	1.477729938	11	0013-08-06	all
NA	8/6/13	untreated	SH	47	1.5	1.444766574	11	0013-08-06	all
